# Supplementary material for: Connecting the multiple dimensions of global soil fungal diversity
Source: Sci Adv. 2023 Nov 29;9(48):eadj8016. doi: 10.1126/sciadv.adj8016 (PMC10686567; doi:10.1126/sciadv.adj8016)
Supplement: Supplementary file 2 — Tables S1 to S13 [file sciadv.adj8016_tables_s1_to_s13.zip]

Archive with 1 entries (1 files):
- sciadv.adj8016_tables_s1_to_s13.xlsx
