# Supplementary material for: Connecting the multiple dimensions of global soil fungal diversity
Source: Sci Adv. 2023 Nov 29;9(48):eadj8016. doi: 10.1126/sciadv.adj8016 (PMC10686567; doi:10.1126/sciadv.adj8016)
Supplement: Supplementary file 2 — Tables S1 to S13 [file sciadv.adj8016_tables_s1_to_s13.zip › sciadv.adj8016_tables_s1_to_s13.xlsx]

## Sheet: Table_S1
Table S1 Partitioning of OTUs among fungal ecological groups
Kingdom	Phylum	Class	Order	Family	Genus	N_OTUs	EcM	AM	Yeast	Mold	AgarNM	Path	Unicell	OHP	Classified	Unclassified
Fungi	Aphelidiomycota	Aphelidiomycetes	Aphelidiales			7	0	0	0	0	0	0	1	0	1	0
Fungi	Aphelidiomycota	Aphelidiomycetes	GS16			572	0	0	0	0	0	0	1	0	1	0
Fungi	Aphelidiomycota					1276	0	0	0	0	0	0	1	0	1	0
Fungi	Ascomycota	Archaeorhizomycetes	Archaeorhizomycetales	Archaeorhizomycetaceae	Archaeorhizomyces	3953	0	0	0	0	0	0	0	0	0	1
Fungi	Ascomycota	Archaeorhizomycetes	Archaeorhizomycetales	Archaeorhizomycetaceae		192	0	0	0	0	0	0	0	0	0	1
Fungi	Ascomycota	Archaeorhizomycetes	Archaeorhizomycetales			1523	0	0	0	0	0	0	0	0	0	1
Fungi	Ascomycota	Archaeorhizomycetes	GS31			140	0	0	0	0	0	0	0	0	0	1
Fungi	Ascomycota	Archaeorhizomycetes				333	0	0	0	0	0	0	0	0	0	1
Fungi	Ascomycota	Arthoniomycetes	Arthoniales	Arthoniaceae	Arthonia	1	0	0	0	0	0	0	0	0	0	1
Fungi	Ascomycota	Arthoniomycetes	Arthoniales	Arthoniaceae	Herpothallon	1	0	0	0	0	0	0	0	0	0	1
Fungi	Ascomycota	Arthoniomycetes	Arthoniales	Arthoniaceae		3	0	0	0	0	0	0	0	0	0	1
Fungi	Ascomycota	Arthoniomycetes	Arthoniales	Lecanographaceae	Alyxoria	8	0	0	0	0	0	0	0	0	0	1
Fungi	Ascomycota	Arthoniomycetes	Arthoniales	Opegraphaceae	Opegrapha	10	0	0	0	0	0	0	0	0	0	1
Fungi	Ascomycota	Arthoniomycetes	Arthoniales	Opegraphaceae		3	0	0	0	0	0	0	0	0	0	1
Fungi	Ascomycota	Arthoniomycetes	Arthoniales	Roccellaceae	Diromma	1	0	0	0	0	0	0	0	0	0	1
Fungi	Ascomycota	Arthoniomycetes	Arthoniales	Roccellaceae	Gyrographa	25	0	0	0	0	0	0	0	0	0	1
Fungi	Ascomycota	Arthoniomycetes	Arthoniales	Roccellaceae		3	0	0	0	0	0	0	0	0	0	1
Fungi	Ascomycota	Arthoniomycetes	Arthoniales	Roccellographaceae		1	0	0	0	0	0	0	0	0	0	1
Fungi	Ascomycota	Arthoniomycetes	Arthoniales			17	0	0	0	0	0	0	0	0	0	1
Fungi	Ascomycota	Arthoniomycetes	Lichenostigmatales	Phaeococcomycetaceae	Phaeococcomyces	684	0	0	0	0	0	0	0	0	0	1
Fungi	Ascomycota	Arthoniomycetes	Lichenostigmatales	Phaeococcomycetaceae		267	0	0	0	0	0	0	0	0	0	1
Fungi	Ascomycota	Arthoniomycetes	Lichenostigmatales			3	0	0	0	0	0	0	0	0	0	1
Fungi	Ascomycota	Arthoniomycetes				54	0	0	0	0	0	0	0	0	0	1
Fungi	Ascomycota	Ascomycota_class_incertae_sedis	Ascomycota_order_incertae_sedis	Ascomycota_family_incertae_sedis	Arborispora	7	0	0	0	0	0	0	0	0	0	1
Fungi	Ascomycota	Ascomycota_class_incertae_sedis	Ascomycota_order_incertae_sedis	Ascomycota_family_incertae_sedis	Ciliosporella	10	0	0	0	0	0	0	0	0	0	1
Fungi	Ascomycota	Ascomycota_class_incertae_sedis	Ascomycota_order_incertae_sedis	Ascomycota_family_incertae_sedis	Curucispora	2	0	0	0	0	0	0	0	0	0	1
Fungi	Ascomycota	Ascomycota_class_incertae_sedis	Ascomycota_order_incertae_sedis	Ascomycota_family_incertae_sedis	Irpicomyces	1	0	0	0	0	0	0	0	0	0	1
Fungi	Ascomycota	Ascomycota_class_incertae_sedis	Ascomycota_order_incertae_sedis	Ascomycota_family_incertae_sedis	Kodonospora	1	0	0	0	0	0	0	0	0	0	1
Fungi	Ascomycota	Ascomycota_class_incertae_sedis	Ascomycota_order_incertae_sedis	Ascomycota_family_incertae_sedis	Neoheteroceras	2	0	0	0	0	0	0	0	0	0	1
Fungi	Ascomycota	Ascomycota_class_incertae_sedis	Ascomycota_order_incertae_sedis	Ascomycota_family_incertae_sedis	Phaeohiratsukaea	4	0	0	0	0	0	0	0	0	0	1
Fungi	Ascomycota	Ascomycota_class_incertae_sedis	Ascomycota_order_incertae_sedis	Ascomycota_family_incertae_sedis	Phaeoxyphiella	1	0	0	0	0	0	0	0	0	0	1
Fungi	Ascomycota	Ascomycota_class_incertae_sedis	Ascomycota_order_incertae_sedis	Ascomycota_family_incertae_sedis	Polylobatispora	350	0	0	0	0	0	0	0	0	0	1
Fungi	Ascomycota	Ascomycota_class_incertae_sedis	Ascomycota_order_incertae_sedis	Ascomycota_family_incertae_sedis	Pseudobasidiospora	47	0	0	0	0	0	0	0	0	0	1
Fungi	Ascomycota	Ascomycota_class_incertae_sedis	Ascomycota_order_incertae_sedis	Ascomycota_family_incertae_sedis	Pulvinella	21	0	0	0	0	0	0	0	0	0	1
Fungi	Ascomycota	Ascomycota_class_incertae_sedis	Ascomycota_order_incertae_sedis	Ascomycota_family_incertae_sedis	Scutisporus	10	0	0	0	0	0	0	0	0	0	1
Fungi	Ascomycota	Ascomycota_class_incertae_sedis	Ascomycota_order_incertae_sedis	Ascomycota_family_incertae_sedis	Titaea	97	0	0	0	0	0	0	0	0	0	1
Fungi	Ascomycota	Ascomycota_class_incertae_sedis	Ascomycota_order_incertae_sedis	Ascomycota_family_incertae_sedis	Tricladiella	3	0	0	0	0	0	0	0	0	0	1
Fungi	Ascomycota	Ascomycota_order_incertae_sedis	Ascomycota_class_incertae_sedis	Ascomycota_family_incertae_sedis	Phaeohiratsukaea	2	0	0	0	0	0	0	0	0	0	1
Fungi	Ascomycota	Ascomycota_subphylum_incertae_sedis				3822	0	0	0	0	0	0	0	0	0	1
Fungi	Ascomycota	Candelariomycetes	Candelariales	Candelariaceae	Candelaria	14	0	0	0	0	0	0	0	0	0	1
Fungi	Ascomycota	Candelariomycetes	Candelariales	Candelariaceae	Candelariella	30	0	0	0	0	0	0	0	0	0	1
Fungi	Ascomycota	Candelariomycetes	Candelariales	Candelariaceae	Placomaronea	21	0	0	0	0	0	0	0	0	0	1
Fungi	Ascomycota	Candelariomycetes	Candelariales	Candelariaceae	Sclerophora	5	0	0	0	0	0	0	0	0	0	1
Fungi	Ascomycota	Candelariomycetes	Candelariales	Candelariaceae		3	0	0	0	0	0	0	0	0	0	1
Fungi	Ascomycota	Candelariomycetes	Candelariales	Pycnoraceae	Pycnora	561	0	0	0	0	0	0	0	0	0	1
Fungi	Ascomycota	Candelariomycetes	Candelariales	Pycnoraceae		32	0	0	0	0	0	0	0	0	0	1
Fungi	Ascomycota	Candelariomycetes	Candelariales			7	0	0	0	0	0	0	0	0	0	1
Fungi	Ascomycota	Coniocybomycetes	Coniocybales	Coniocybaceae	Chaenotheca	4	0	0	0	0	0	0	0	0	0	1
Fungi	Ascomycota	Dothideomycetes	Abrothallales	Abrothallaceae	Abrothallus	7	0	0	0	0	0	1	0	0	1	0
Fungi	Ascomycota	Dothideomycetes	Abrothallales	Abrothallaceae	Lichenoconium	25	0	0	0	0	0	1	0	0	1	0
Fungi	Ascomycota	Dothideomycetes	Abrothallales	Abrothallaceae		1	0	0	0	0	0	1	0	0	1	0
Fungi	Ascomycota	Dothideomycetes	Abrothallales			2	0	0	0	0	0	1	0	0	1	0
Fungi	Ascomycota	Dothideomycetes	Acrospermales	Acrospermaceae	Acrospermum	69	0	0	0	0	0	0	0	0	0	1
Fungi	Ascomycota	Dothideomycetes	Acrospermales	Acrospermaceae	Gonatophragmium	2	0	0	0	0	0	1	0	0	1	0
Fungi	Ascomycota	Dothideomycetes	Acrospermales	Acrospermaceae	Oomyces	76	0	0	0	0	0	0	0	0	0	1
Fungi	Ascomycota	Dothideomycetes	Acrospermales	Acrospermaceae	Phaeodactylium	11	0	0	0	0	0	1	0	0	1	0
Fungi	Ascomycota	Dothideomycetes	Acrospermales	Acrospermaceae	Pseudovirgaria	2	0	0	0	0	0	1	0	0	1	0
Fungi	Ascomycota	Dothideomycetes	Acrospermales			31	0	0	0	0	0	0	0	0	0	1
Fungi	Ascomycota	Dothideomycetes	Asterinales	Asterinales_family_incertae_sedis	Pirozynskiella	3	0	0	0	0	0	1	0	0	1	0
Fungi	Ascomycota	Dothideomycetes	Asterinales	Asterinales_family_incertae_sedis		1	0	0	0	0	0	0	0	0	0	1
Fungi	Ascomycota	Dothideomycetes	Asterinales	Melaspileellaceae	Melaspileella	14	0	0	0	0	0	0	0	0	0	1
Fungi	Ascomycota	Dothideomycetes	Asterinales	Melaspileellaceae		109	0	0	0	0	0	0	0	0	0	1
Fungi	Ascomycota	Dothideomycetes	Asterinales	Morenoinaceae		23	0	0	0	0	0	0	0	0	0	1
Fungi	Ascomycota	Dothideomycetes	Asterinales			267	0	0	0	0	0	0	0	0	0	1
Fungi	Ascomycota	Dothideomycetes	Botryosphaeriales	Aplosporellaceae	Aplosporella	249	0	0	0	0	0	1	0	0	1	0
Fungi	Ascomycota	Dothideomycetes	Botryosphaeriales	Aplosporellaceae		8	0	0	0	0	0	0	0	0	0	1
Fungi	Ascomycota	Dothideomycetes	Botryosphaeriales	Botryosphaeriaceae	Alanphillipsia	28	0	0	0	0	0	1	0	0	1	0
Fungi	Ascomycota	Dothideomycetes	Botryosphaeriales	Botryosphaeriaceae	Barriopsis	119	0	0	0	0	0	0	0	0	0	1
Fungi	Ascomycota	Dothideomycetes	Botryosphaeriales	Botryosphaeriaceae	Botryodiplodia	1	0	0	0	0	0	0	0	0	0	1
Fungi	Ascomycota	Dothideomycetes	Botryosphaeriales	Botryosphaeriaceae	Botryosphaeria	978	0	0	0	0	0	1	0	0	1	0
Fungi	Ascomycota	Dothideomycetes	Botryosphaeriales	Botryosphaeriaceae	Cophinforma	1	0	0	0	0	0	1	0	0	1	0
Fungi	Ascomycota	Dothideomycetes	Botryosphaeriales	Botryosphaeriaceae	Diplodia	152	0	0	0	0	0	1	0	0	1	0
Fungi	Ascomycota	Dothideomycetes	Botryosphaeriales	Botryosphaeriaceae	Dothiorella	367	0	0	0	0	0	1	0	0	1	0
Fungi	Ascomycota	Dothideomycetes	Botryosphaeriales	Botryosphaeriaceae	Endomelanconiopsis	251	0	0	0	0	0	0	0	0	0	1
Fungi	Ascomycota	Dothideomycetes	Botryosphaeriales	Botryosphaeriaceae	Fusicoccum	1	0	0	0	0	0	1	0	0	1	0
Fungi	Ascomycota	Dothideomycetes	Botryosphaeriales	Botryosphaeriaceae	Lasiodiplodia	1404	0	0	0	0	0	1	0	0	1	0
Fungi	Ascomycota	Dothideomycetes	Botryosphaeriales	Botryosphaeriaceae	Macrophoma	5	0	0	0	0	0	1	0	0	1	0
Fungi	Ascomycota	Dothideomycetes	Botryosphaeriales	Botryosphaeriaceae	Macrophomina	285	0	0	0	0	0	1	0	0	1	0
Fungi	Ascomycota	Dothideomycetes	Botryosphaeriales	Botryosphaeriaceae	Microdiplodia	652	0	0	0	0	0	1	0	0	1	0
Fungi	Ascomycota	Dothideomycetes	Botryosphaeriales	Botryosphaeriaceae	Mucoharknessia	4	0	0	0	0	0	1	0	0	1	0
Fungi	Ascomycota	Dothideomycetes	Botryosphaeriales	Botryosphaeriaceae	Neodeightonia	13	0	0	0	0	0	1	0	0	1	0
Fungi	Ascomycota	Dothideomycetes	Botryosphaeriales	Botryosphaeriaceae	Neofusicoccum	61	0	0	0	0	0	1	0	0	1	0
Fungi	Ascomycota	Dothideomycetes	Botryosphaeriales	Botryosphaeriaceae	Neoscytalidium	14	0	0	0	0	0	1	0	1	2	0
Fungi	Ascomycota	Dothideomycetes	Botryosphaeriales	Botryosphaeriaceae	Oblongocollomyces	27	0	0	0	0	0	0	0	0	0	1
Fungi	Ascomycota	Dothideomycetes	Botryosphaeriales	Botryosphaeriaceae	Phaeobotryon	12	0	0	0	0	0	1	0	0	1	0
Fungi	Ascomycota	Dothideomycetes	Botryosphaeriales	Botryosphaeriaceae	Sardiniella	2	0	0	0	0	0	1	0	0	1	0
Fungi	Ascomycota	Dothideomycetes	Botryosphaeriales	Botryosphaeriaceae	Sphaeropsis	121	0	0	0	0	0	1	0	0	1	0
Fungi	Ascomycota	Dothideomycetes	Botryosphaeriales	Botryosphaeriaceae	Tiarosporella	48	0	0	0	0	0	1	0	0	1	0
Fungi	Ascomycota	Dothideomycetes	Botryosphaeriales	Botryosphaeriaceae		713	0	0	0	0	0	0	0	0	0	1
Fungi	Ascomycota	Dothideomycetes	Botryosphaeriales	Botryosphaeriales_family_incertae_sedis		16	0	0	0	0	0	0	0	0	0	1
Fungi	Ascomycota	Dothideomycetes	Botryosphaeriales	Melanopsaceae		7	0	0	0	0	0	0	0	0	0	1
Fungi	Ascomycota	Dothideomycetes	Botryosphaeriales	Phyllostictaceae	Guignardia	1	0	0	0	0	0	1	0	0	1	0
Fungi	Ascomycota	Dothideomycetes	Botryosphaeriales	Phyllostictaceae	Phyllosticta	48	0	0	0	0	0	1	0	0	1	0
Fungi	Ascomycota	Dothideomycetes	Botryosphaeriales	Phyllostictaceae	Pseudofusicoccum	4	0	0	0	0	0	1	0	0	1	0
Fungi	Ascomycota	Dothideomycetes	Botryosphaeriales	Phyllostictaceae		3	0	0	0	0	0	0	0	0	0	1
Fungi	Ascomycota	Dothideomycetes	Botryosphaeriales	Planistromellaceae		2	0	0	0	0	0	0	0	0	0	1
Fungi	Ascomycota	Dothideomycetes	Botryosphaeriales	Saccharataceae	Pileospora	1	0	0	0	0	0	1	0	0	1	0
Fungi	Ascomycota	Dothideomycetes	Botryosphaeriales	Saccharataceae	Saccharata	13	0	0	0	0	0	1	0	0	1	0
Fungi	Ascomycota	Dothideomycetes	Botryosphaeriales	Saccharataceae	Septorioides	4	0	0	0	0	0	0	0	0	0	1
Fungi	Ascomycota	Dothideomycetes	Botryosphaeriales			85	0	0	0	0	0	0	0	0	0	1
Fungi	Ascomycota	Dothideomycetes	Capnodiales	Capnodiaceae	Antennariella	492	0	0	0	0	0	0	0	0	0	1
Fungi	Ascomycota	Dothideomycetes	Capnodiales	Capnodiaceae	Capnodium	338	0	0	0	0	0	0	0	0	0	1
Fungi	Ascomycota	Dothideomycetes	Capnodiales	Capnodiaceae	Chaetocapnodium	135	0	0	0	0	0	0	0	0	0	1
Fungi	Ascomycota	Dothideomycetes	Capnodiales	Capnodiaceae	Conidiocarpus	3	0	0	0	0	0	0	0	0	0	1
Fungi	Ascomycota	Dothideomycetes	Capnodiales	Capnodiaceae	Leptoxyphium	242	0	0	0	0	0	0	0	0	0	1
Fungi	Ascomycota	Dothideomycetes	Capnodiales	Capnodiaceae	Phragmocapnias	1	0	0	0	0	0	0	0	0	0	1
Fungi	Ascomycota	Dothideomycetes	Capnodiales	Capnodiaceae	Readerielliopsis	119	0	0	0	0	0	0	0	0	0	1
Fungi	Ascomycota	Dothideomycetes	Capnodiales	Capnodiaceae	Scorias	5	0	0	0	0	0	0	0	0	0	1
Fungi	Ascomycota	Dothideomycetes	Capnodiales	Capnodiaceae		74	0	0	0	0	0	0	0	0	0	1
Fungi	Ascomycota	Dothideomycetes	Capnodiales	Capnodiales_family_incertae_sedis	Arthrocatena	63	0	0	0	0	0	0	0	0	0	1
Fungi	Ascomycota	Dothideomycetes	Capnodiales	Capnodiales_family_incertae_sedis	Catenulomyces	23	0	0	0	0	0	0	0	0	0	1
Fungi	Ascomycota	Dothideomycetes	Capnodiales	Capnodiales_family_incertae_sedis	Eriosporella	6	0	0	0	0	0	1	0	0	1	0
Fungi	Ascomycota	Dothideomycetes	Capnodiales	Capnodiales_family_incertae_sedis	Helicoubisia	7	0	0	0	0	0	0	0	0	0	1
Fungi	Ascomycota	Dothideomycetes	Capnodiales	Capnodiales_family_incertae_sedis	Periconiella	4	0	0	0	0	0	1	0	0	1	0
Fungi	Ascomycota	Dothideomycetes	Capnodiales	Capnodiales_family_incertae_sedis	Perusta	86	0	0	0	0	0	0	0	0	0	1
Fungi	Ascomycota	Dothideomycetes	Capnodiales	Capnodiales_family_incertae_sedis	Ramimonilia	400	0	0	0	0	0	0	0	0	0	1
Fungi	Ascomycota	Dothideomycetes	Capnodiales	Capnodiales_family_incertae_sedis		267	0	0	0	0	0	0	0	0	0	1
Fungi	Ascomycota	Dothideomycetes	Capnodiales	Cladosporiaceae	Cladosporium	6734	0	0	0	0	0	1	0	0	1	0
Fungi	Ascomycota	Dothideomycetes	Capnodiales	Cladosporiaceae	Davidiellomyces	6	0	0	0	0	0	0	0	0	0	1
Fungi	Ascomycota	Dothideomycetes	Capnodiales	Cladosporiaceae	Graphiopsis	1	0	0	0	0	0	0	0	0	0	1
Fungi	Ascomycota	Dothideomycetes	Capnodiales	Cladosporiaceae	Neocladosporium	13	0	0	0	0	0	0	0	0	0	1
Fungi	Ascomycota	Dothideomycetes	Capnodiales	Cladosporiaceae	Rachicladosporium	309	0	0	0	0	0	0	0	0	0	1
Fungi	Ascomycota	Dothideomycetes	Capnodiales	Cladosporiaceae	Toxicocladosporium	252	0	0	0	0	0	1	0	0	1	0
Fungi	Ascomycota	Dothideomycetes	Capnodiales	Cladosporiaceae	Verrucocladosporium	20	0	0	0	0	0	1	0	0	1	0
Fungi	Ascomycota	Dothideomycetes	Capnodiales	Cladosporiaceae		572	0	0	0	0	0	0	0	0	0	1
Fungi	Ascomycota	Dothideomycetes	Capnodiales	Dissoconiaceae	Dissoconium	3	0	0	0	0	0	1	0	0	1	0
Fungi	Ascomycota	Dothideomycetes	Capnodiales	Dissoconiaceae	Pseudoveronaea	1	0	0	0	0	0	0	0	0	0	1
Fungi	Ascomycota	Dothideomycetes	Capnodiales	Dissoconiaceae	Ramichloridium	60	0	0	0	0	0	1	0	1	2	0
Fungi	Ascomycota	Dothideomycetes	Capnodiales	Dissoconiaceae	Uwebraunia	2	0	0	0	0	0	0	0	0	0	1
Fungi	Ascomycota	Dothideomycetes	Capnodiales	Dissoconiaceae		19	0	0	0	0	0	0	0	0	0	1
Fungi	Ascomycota	Dothideomycetes	Capnodiales	Extremaceae	Extremus	254	0	0	0	0	0	0	0	0	0	1
Fungi	Ascomycota	Dothideomycetes	Capnodiales	Extremaceae	Petrophila	157	0	0	0	0	0	0	0	0	0	1
Fungi	Ascomycota	Dothideomycetes	Capnodiales	Extremaceae	Pseudoramichloridium	31	0	0	0	0	0	1	0	0	1	0
Fungi	Ascomycota	Dothideomycetes	Capnodiales	Extremaceae	Saxophila	17	0	0	0	0	0	0	0	0	0	1
Fungi	Ascomycota	Dothideomycetes	Capnodiales	Extremaceae	Staninwardia	1	0	0	0	0	0	1	0	0	1	0
Fungi	Ascomycota	Dothideomycetes	Capnodiales	Extremaceae	Vermiconia	35	0	0	0	0	0	0	0	0	0	1
Fungi	Ascomycota	Dothideomycetes	Capnodiales	Extremaceae		479	0	0	0	0	0	0	0	0	0	1
Fungi	Ascomycota	Dothideomycetes	Capnodiales	Mycosphaerellaceae	Acervuloseptoria	5	0	0	0	0	0	1	0	0	1	0
Fungi	Ascomycota	Dothideomycetes	Capnodiales	Mycosphaerellaceae	Amycosphaerella	3	0	0	0	0	0	1	0	0	1	0
Fungi	Ascomycota	Dothideomycetes	Capnodiales	Mycosphaerellaceae	Apseudocercosporella	3	0	0	0	0	0	1	0	0	1	0
Fungi	Ascomycota	Dothideomycetes	Capnodiales	Mycosphaerellaceae	Australosphaerella	3	0	0	0	0	0	1	0	0	1	0
Fungi	Ascomycota	Dothideomycetes	Capnodiales	Mycosphaerellaceae	Brunswickiella	4	0	0	0	0	0	1	0	0	1	0
Fungi	Ascomycota	Dothideomycetes	Capnodiales	Mycosphaerellaceae	Camptomeriphila	2	0	0	0	0	0	1	0	0	1	0
Fungi	Ascomycota	Dothideomycetes	Capnodiales	Mycosphaerellaceae	Caryophylloseptoria	12	0	0	0	0	0	1	0	0	1	0
Fungi	Ascomycota	Dothideomycetes	Capnodiales	Mycosphaerellaceae	Cercospora	1124	0	0	0	0	0	1	0	0	1	0
Fungi	Ascomycota	Dothideomycetes	Capnodiales	Mycosphaerellaceae	Cercosporella	10	0	0	0	0	0	1	0	0	1	0
Fungi	Ascomycota	Dothideomycetes	Capnodiales	Mycosphaerellaceae	Cercosporidium	3	0	0	0	0	0	1	0	0	1	0
Fungi	Ascomycota	Dothideomycetes	Capnodiales	Mycosphaerellaceae	Clypeosphaerella	13	0	0	0	0	0	1	0	0	1	0
Fungi	Ascomycota	Dothideomycetes	Capnodiales	Mycosphaerellaceae	Colletogloeum	2	0	0	0	0	0	0	0	0	0	1
Fungi	Ascomycota	Dothideomycetes	Capnodiales	Mycosphaerellaceae	Coremiopassalora	2	0	0	0	0	0	0	0	0	0	1
Fungi	Ascomycota	Dothideomycetes	Capnodiales	Mycosphaerellaceae	Distocercospora	1	0	0	0	0	0	1	0	0	1	0
Fungi	Ascomycota	Dothideomycetes	Capnodiales	Mycosphaerellaceae	Distomycovellosiella	2	0	0	0	0	0	1	0	0	1	0
Fungi	Ascomycota	Dothideomycetes	Capnodiales	Mycosphaerellaceae	Dothistroma	82	0	0	0	0	0	1	0	0	1	0
Fungi	Ascomycota	Dothideomycetes	Capnodiales	Mycosphaerellaceae	Epicoleosporium	4	0	0	0	0	0	1	0	0	1	0
Fungi	Ascomycota	Dothideomycetes	Capnodiales	Mycosphaerellaceae	Episphaerella	1	0	0	0	0	0	1	0	0	1	0
Fungi	Ascomycota	Dothideomycetes	Capnodiales	Mycosphaerellaceae	Exosporium	1	0	0	0	0	0	0	0	0	0	1
Fungi	Ascomycota	Dothideomycetes	Capnodiales	Mycosphaerellaceae	Exutisphaerella	1	0	0	0	0	0	0	0	0	0	1
Fungi	Ascomycota	Dothideomycetes	Capnodiales	Mycosphaerellaceae	Geastrumia	12	0	0	0	0	0	1	0	0	1	0
Fungi	Ascomycota	Dothideomycetes	Capnodiales	Mycosphaerellaceae	Hyalozasmidium	1	0	0	0	0	0	0	0	0	0	1
Fungi	Ascomycota	Dothideomycetes	Capnodiales	Mycosphaerellaceae	Lecanosticta	31	0	0	0	0	0	1	0	0	1	0
Fungi	Ascomycota	Dothideomycetes	Capnodiales	Mycosphaerellaceae	Microcyclosporella	1	0	0	0	0	0	1	0	0	1	0
Fungi	Ascomycota	Dothideomycetes	Capnodiales	Mycosphaerellaceae	Mycodiella	14	0	0	0	0	0	0	0	0	0	1
Fungi	Ascomycota	Dothideomycetes	Capnodiales	Mycosphaerellaceae	Mycosphaerella	184	0	0	0	0	0	1	0	0	1	0
Fungi	Ascomycota	Dothideomycetes	Capnodiales	Mycosphaerellaceae	Mycosphaerelloides	4	0	0	0	0	0	1	0	0	1	0
Fungi	Ascomycota	Dothideomycetes	Capnodiales	Mycosphaerellaceae	Neoceratosperma	13	0	0	0	0	0	0	0	0	0	1
Fungi	Ascomycota	Dothideomycetes	Capnodiales	Mycosphaerellaceae	Neopseudocercosporella	22	0	0	0	0	0	1	0	0	1	0
Fungi	Ascomycota	Dothideomycetes	Capnodiales	Mycosphaerellaceae	Ovularia	1	0	0	0	0	0	0	0	0	0	1
Fungi	Ascomycota	Dothideomycetes	Capnodiales	Mycosphaerellaceae	Pallidocercospora	28	0	0	0	0	0	1	0	0	1	0
Fungi	Ascomycota	Dothideomycetes	Capnodiales	Mycosphaerellaceae	Pantospora	10	0	0	0	0	0	1	0	0	1	0
Fungi	Ascomycota	Dothideomycetes	Capnodiales	Mycosphaerellaceae	Paramycosphaerella	59	0	0	0	0	0	1	0	0	1	0
Fungi	Ascomycota	Dothideomycetes	Capnodiales	Mycosphaerellaceae	Passalora	97	0	0	0	0	0	1	0	0	1	0
Fungi	Ascomycota	Dothideomycetes	Capnodiales	Mycosphaerellaceae	Phaeophleospora	25	0	0	0	0	0	1	0	0	1	0
Fungi	Ascomycota	Dothideomycetes	Capnodiales	Mycosphaerellaceae	Phaeoramularia	38	0	0	0	0	0	1	0	0	1	0
Fungi	Ascomycota	Dothideomycetes	Capnodiales	Mycosphaerellaceae	Phloeospora	1	0	0	0	0	0	1	0	0	1	0
Fungi	Ascomycota	Dothideomycetes	Capnodiales	Mycosphaerellaceae	Plurivorosphaerella	19	0	0	0	0	0	1	0	0	1	0
Fungi	Ascomycota	Dothideomycetes	Capnodiales	Mycosphaerellaceae	Pseudocercospora	388	0	0	0	0	0	1	0	0	1	0
Fungi	Ascomycota	Dothideomycetes	Capnodiales	Mycosphaerellaceae	Pseudocercosporella	11	0	0	0	0	0	1	0	0	1	0
Fungi	Ascomycota	Dothideomycetes	Capnodiales	Mycosphaerellaceae	Pseudozasmidium	5	0	0	0	0	0	1	0	0	1	0
Fungi	Ascomycota	Dothideomycetes	Capnodiales	Mycosphaerellaceae	Ragnhildiana	11	0	0	0	0	0	1	0	0	1	0
Fungi	Ascomycota	Dothideomycetes	Capnodiales	Mycosphaerellaceae	Ramularia	304	0	0	0	0	0	1	0	0	1	0
Fungi	Ascomycota	Dothideomycetes	Capnodiales	Mycosphaerellaceae	Ramulispora	9	0	0	0	0	0	1	0	0	1	0
Fungi	Ascomycota	Dothideomycetes	Capnodiales	Mycosphaerellaceae	Rosenscheldiella	2	0	0	0	0	0	1	0	0	1	0
Fungi	Ascomycota	Dothideomycetes	Capnodiales	Mycosphaerellaceae	Ruptoseptoria	1	0	0	0	0	0	1	0	0	1	0
Fungi	Ascomycota	Dothideomycetes	Capnodiales	Mycosphaerellaceae	Scirrhia	50	0	0	0	0	0	1	0	0	1	0
Fungi	Ascomycota	Dothideomycetes	Capnodiales	Mycosphaerellaceae	Septoria	282	0	0	0	0	0	1	0	0	1	0
Fungi	Ascomycota	Dothideomycetes	Capnodiales	Mycosphaerellaceae	Sphaerulina	45	0	0	0	0	0	1	0	0	1	0
Fungi	Ascomycota	Dothideomycetes	Capnodiales	Mycosphaerellaceae	Stigmina	3	0	0	0	0	0	1	0	0	1	0
Fungi	Ascomycota	Dothideomycetes	Capnodiales	Mycosphaerellaceae	Stromatoseptoria	2	0	0	0	0	0	1	0	0	1	0
Fungi	Ascomycota	Dothideomycetes	Capnodiales	Mycosphaerellaceae	Verrucisporota	16	0	0	0	0	0	0	0	0	0	1
Fungi	Ascomycota	Dothideomycetes	Capnodiales	Mycosphaerellaceae	Virosphaerella	6	0	0	0	0	0	1	0	0	1	0
Fungi	Ascomycota	Dothideomycetes	Capnodiales	Mycosphaerellaceae	Xenomycosphaerella	1	0	0	0	0	0	1	0	0	1	0
Fungi	Ascomycota	Dothideomycetes	Capnodiales	Mycosphaerellaceae	Xenoramularia	12	0	0	0	0	0	1	0	0	1	0
Fungi	Ascomycota	Dothideomycetes	Capnodiales	Mycosphaerellaceae	Xenosonderhenia	7	0	0	0	0	0	0	0	0	0	1
Fungi	Ascomycota	Dothideomycetes	Capnodiales	Mycosphaerellaceae	Xenosonderhenioides	3	0	0	0	0	0	0	0	0	0	1
Fungi	Ascomycota	Dothideomycetes	Capnodiales	Mycosphaerellaceae	Zasmidium	81	0	0	0	0	0	1	0	0	1	0
Fungi	Ascomycota	Dothideomycetes	Capnodiales	Mycosphaerellaceae	Zymoseptoria	71	0	0	0	0	0	1	0	0	1	0
Fungi	Ascomycota	Dothideomycetes	Capnodiales	Mycosphaerellaceae		981	0	0	0	0	0	0	0	0	0	1
Fungi	Ascomycota	Dothideomycetes	Capnodiales	Neodevriesiaceae	Neodevriesia	399	0	0	0	0	0	1	0	0	1	0
Fungi	Ascomycota	Dothideomycetes	Capnodiales	Neodevriesiaceae		323	0	0	0	0	0	0	0	0	0	1
Fungi	Ascomycota	Dothideomycetes	Capnodiales	Phaeothecaceae	Phaeotheca	88	0	0	0	0	0	1	0	0	1	0
Fungi	Ascomycota	Dothideomycetes	Capnodiales	Phaeothecaceae		41	0	0	0	0	0	0	0	0	0	1
Fungi	Ascomycota	Dothideomycetes	Capnodiales	Phaeothecoidiellaceae	Houjia	1	0	0	0	0	0	0	0	0	0	1
Fungi	Ascomycota	Dothideomycetes	Capnodiales	Phaeothecoidiellaceae		3	0	0	0	0	0	0	0	0	0	1
Fungi	Ascomycota	Dothideomycetes	Capnodiales	Racodiaceae	Racodium	59	0	0	0	0	0	0	0	0	0	1
Fungi	Ascomycota	Dothideomycetes	Capnodiales	Racodiaceae		7	0	0	0	0	0	0	0	0	0	1
Fungi	Ascomycota	Dothideomycetes	Capnodiales	Teratosphaeriaceae	Acidiella	10	0	0	0	0	0	0	0	0	0	1
Fungi	Ascomycota	Dothideomycetes	Capnodiales	Teratosphaeriaceae	Acrodontium	89	0	0	0	0	0	1	0	0	1	0
Fungi	Ascomycota	Dothideomycetes	Capnodiales	Teratosphaeriaceae	Apenidiella	5	0	0	0	0	0	1	0	0	1	0
Fungi	Ascomycota	Dothideomycetes	Capnodiales	Teratosphaeriaceae	Austroafricana	18	0	0	0	0	0	1	0	0	1	0
Fungi	Ascomycota	Dothideomycetes	Capnodiales	Teratosphaeriaceae	Batcheloromyces	1	0	0	0	0	0	1	0	0	1	0
Fungi	Ascomycota	Dothideomycetes	Capnodiales	Teratosphaeriaceae	Bryochiton	108	0	0	0	0	0	1	0	0	1	0
Fungi	Ascomycota	Dothideomycetes	Capnodiales	Teratosphaeriaceae	Camarosporula	1	0	0	0	0	0	1	0	0	1	0
Fungi	Ascomycota	Dothideomycetes	Capnodiales	Teratosphaeriaceae	Capnobotryella	545	0	0	0	0	0	0	0	0	0	1
Fungi	Ascomycota	Dothideomycetes	Capnodiales	Teratosphaeriaceae	Capnocheirides	63	0	0	0	0	0	0	0	0	0	1
Fungi	Ascomycota	Dothideomycetes	Capnodiales	Teratosphaeriaceae	Catenulostroma	239	0	0	0	0	0	1	0	0	1	0
Fungi	Ascomycota	Dothideomycetes	Capnodiales	Teratosphaeriaceae	Constantinomyces	196	0	0	0	0	0	0	0	0	0	1
Fungi	Ascomycota	Dothideomycetes	Capnodiales	Teratosphaeriaceae	Devriesia	2213	0	0	0	0	0	1	0	0	1	0
Fungi	Ascomycota	Dothideomycetes	Capnodiales	Teratosphaeriaceae	Elasticomyces	342	0	0	0	0	0	1	0	0	1	0
Fungi	Ascomycota	Dothideomycetes	Capnodiales	Teratosphaeriaceae	Eudimeriolum	10	0	0	0	0	0	1	0	0	1	0
Fungi	Ascomycota	Dothideomycetes	Capnodiales	Teratosphaeriaceae	Eupenidiella	28	0	0	0	0	0	1	0	1	2	0
Fungi	Ascomycota	Dothideomycetes	Capnodiales	Teratosphaeriaceae	Euteratosphaeria	19	0	0	0	0	0	1	0	0	1	0
Fungi	Ascomycota	Dothideomycetes	Capnodiales	Teratosphaeriaceae	Friedmanniomyces	37	0	0	0	0	0	0	0	0	0	1
Fungi	Ascomycota	Dothideomycetes	Capnodiales	Teratosphaeriaceae	Hispidoconidioma	24	0	0	0	0	0	0	0	0	0	1
Fungi	Ascomycota	Dothideomycetes	Capnodiales	Teratosphaeriaceae	Hortaea	75	0	0	0	0	0	1	0	1	2	0
Fungi	Ascomycota	Dothideomycetes	Capnodiales	Teratosphaeriaceae	Hyweljonesia	11	0	0	0	0	0	0	0	0	0	1
Fungi	Ascomycota	Dothideomycetes	Capnodiales	Teratosphaeriaceae	Incertomyces	150	0	0	0	0	0	0	0	0	0	1
Fungi	Ascomycota	Dothideomycetes	Capnodiales	Teratosphaeriaceae	Lapidomyces	223	0	0	0	0	0	0	0	0	0	1
Fungi	Ascomycota	Dothideomycetes	Capnodiales	Teratosphaeriaceae	Leptomelanconium	2	0	0	0	0	0	0	0	0	0	1
Fungi	Ascomycota	Dothideomycetes	Capnodiales	Teratosphaeriaceae	Meristemomyces	73	0	0	0	0	0	0	0	0	0	1
Fungi	Ascomycota	Dothideomycetes	Capnodiales	Teratosphaeriaceae	Microcyclospora	13	0	0	0	0	0	1	0	0	1	0
Fungi	Ascomycota	Dothideomycetes	Capnodiales	Teratosphaeriaceae	Monticola	17	0	0	0	0	0	0	0	0	0	1
Fungi	Ascomycota	Dothideomycetes	Capnodiales	Teratosphaeriaceae	Myrtapenidiella	11	0	0	0	0	0	1	0	0	1	0
Fungi	Ascomycota	Dothideomycetes	Capnodiales	Teratosphaeriaceae	Neocatenulostroma	51	0	0	0	0	0	1	0	0	1	0
Fungi	Ascomycota	Dothideomycetes	Capnodiales	Teratosphaeriaceae	Neophaeothecoidea	34	0	0	0	0	0	0	0	0	0	1
Fungi	Ascomycota	Dothideomycetes	Capnodiales	Teratosphaeriaceae	Oleoguttula	40	0	0	0	0	0	0	0	0	0	1
Fungi	Ascomycota	Dothideomycetes	Capnodiales	Teratosphaeriaceae	Parateratosphaeria	58	0	0	0	0	0	1	0	0	1	0
Fungi	Ascomycota	Dothideomycetes	Capnodiales	Teratosphaeriaceae	Penidiella	104	0	0	0	0	0	1	0	0	1	0
Fungi	Ascomycota	Dothideomycetes	Capnodiales	Teratosphaeriaceae	Phaeothecoidea	27	0	0	0	0	0	1	0	0	1	0
Fungi	Ascomycota	Dothideomycetes	Capnodiales	Teratosphaeriaceae	Pseudotaeniolina	6	0	0	0	0	0	0	0	0	0	1
Fungi	Ascomycota	Dothideomycetes	Capnodiales	Teratosphaeriaceae	Pseudoteratosphaeria	39	0	0	0	0	0	1	0	0	1	0
Fungi	Ascomycota	Dothideomycetes	Capnodiales	Teratosphaeriaceae	Readeriella	74	0	0	0	0	0	1	0	0	1	0
Fungi	Ascomycota	Dothideomycetes	Capnodiales	Teratosphaeriaceae	Recurvomyces	9	0	0	0	0	0	0	0	0	0	1
Fungi	Ascomycota	Dothideomycetes	Capnodiales	Teratosphaeriaceae	Stenella	4	0	0	0	0	0	1	0	0	1	0
Fungi	Ascomycota	Dothideomycetes	Capnodiales	Teratosphaeriaceae	Teratosphaeria	577	0	0	0	0	0	1	0	0	1	0
Fungi	Ascomycota	Dothideomycetes	Capnodiales	Teratosphaeriaceae	Teratosphaericola	80	0	0	0	0	0	1	0	0	1	0
Fungi	Ascomycota	Dothideomycetes	Capnodiales	Teratosphaeriaceae	Xenoconiothyrium	2	0	0	0	0	0	0	0	0	0	1
Fungi	Ascomycota	Dothideomycetes	Capnodiales	Teratosphaeriaceae	Xenopenidiella	87	0	0	0	0	0	0	0	0	0	1
Fungi	Ascomycota	Dothideomycetes	Capnodiales	Teratosphaeriaceae	Xenophacidiella	2	0	0	0	0	0	1	0	0	1	0
Fungi	Ascomycota	Dothideomycetes	Capnodiales	Teratosphaeriaceae	Xenoteratosphaeria	45	0	0	0	0	0	1	0	0	1	0
Fungi	Ascomycota	Dothideomycetes	Capnodiales	Teratosphaeriaceae		4723	0	0	0	0	0	0	0	0	0	1
Fungi	Ascomycota	Dothideomycetes	Capnodiales			8190	0	0	0	0	0	0	0	0	0	1
Fungi	Ascomycota	Dothideomycetes	Catinellales	Catinellaceae	Catinella	6	0	0	0	0	0	0	0	0	0	1
Fungi	Ascomycota	Dothideomycetes	Cladoriellales	Cladoriellaceae	Cladoriella	10	0	0	0	0	0	0	0	0	0	1
Fungi	Ascomycota	Dothideomycetes	Cladoriellales	Cladoriellaceae		12	0	0	0	0	0	0	0	0	0	1
Fungi	Ascomycota	Dothideomycetes	Diaporthales	Melanconiellaceae	Greeneria	6	0	0	0	0	0	1	0	0	1	0
Fungi	Ascomycota	Dothideomycetes	Diaporthales	Sydowiellaceae	Blastophorella	3	0	0	0	0	0	0	0	0	0	1
Fungi	Ascomycota	Dothideomycetes	Dothideales	Dothideaceae	Cylindroseptoria	12	0	0	0	0	0	0	0	0	0	1
Fungi	Ascomycota	Dothideomycetes	Dothideales	Dothideaceae	Dothichiza	1	0	0	0	0	0	0	0	0	0	1
Fungi	Ascomycota	Dothideomycetes	Dothideales	Dothideaceae	Dothidea	448	0	0	0	0	0	1	0	0	1	0
Fungi	Ascomycota	Dothideomycetes	Dothideales	Dothideaceae	Dothiora	694	0	0	0	0	0	0	0	0	0	1
Fungi	Ascomycota	Dothideomycetes	Dothideales	Dothideaceae	Endoconidioma	98	0	0	0	0	0	0	0	0	0	1
Fungi	Ascomycota	Dothideomycetes	Dothideales	Dothideaceae	Gonatobotryum	3	0	0	0	0	0	1	0	0	1	0
Fungi	Ascomycota	Dothideomycetes	Dothideales	Dothideaceae	Kabatina	22	0	0	0	0	0	1	0	0	1	0
Fungi	Ascomycota	Dothideomycetes	Dothideales	Dothideaceae	Phaeocryptopus	2	0	0	0	0	0	1	0	0	1	0
Fungi	Ascomycota	Dothideomycetes	Dothideales	Dothideaceae	Stylodothis	3	0	0	0	0	0	0	0	0	0	1
Fungi	Ascomycota	Dothideomycetes	Dothideales	Dothideaceae	Sydowia	200	0	0	0	0	0	1	0	0	1	0
Fungi	Ascomycota	Dothideomycetes	Dothideales	Dothideaceae	Xenomeris	5	0	0	0	0	0	0	0	0	0	1
Fungi	Ascomycota	Dothideomycetes	Dothideales	Dothideaceae		146	0	0	0	0	0	0	0	0	0	1
Fungi	Ascomycota	Dothideomycetes	Dothideales	Dothideales_family_incertae_sedis	Coniozyma	3	0	0	0	0	0	1	0	0	1	0
Fungi	Ascomycota	Dothideomycetes	Dothideales	Dothideales_family_incertae_sedis	Hormonema	1020	0	0	0	0	0	0	0	1	1	0
Fungi	Ascomycota	Dothideomycetes	Dothideales	Dothideales_family_incertae_sedis	Pringsheimia	357	0	0	0	0	0	0	0	0	0	1
Fungi	Ascomycota	Dothideomycetes	Dothideales	Dothideales_family_incertae_sedis	Rhizosphaera	135	0	0	0	0	0	1	0	0	1	0
Fungi	Ascomycota	Dothideomycetes	Dothideales	Dothideales_family_incertae_sedis	Scleroconidioma	194	0	0	0	0	0	1	0	0	1	0
Fungi	Ascomycota	Dothideomycetes	Dothideales	Dothideales_family_incertae_sedis		11	0	0	0	0	0	0	0	0	0	1
Fungi	Ascomycota	Dothideomycetes	Dothideales	Neocelosporiaceae	Celosporium	48	0	0	0	0	0	1	0	0	1	0
Fungi	Ascomycota	Dothideomycetes	Dothideales	Neocelosporiaceae	Neocelosporium	19	0	0	0	0	0	0	0	0	0	1
Fungi	Ascomycota	Dothideomycetes	Dothideales	Saccotheciaceae	Aureobasidium	2516	0	0	0	0	0	1	0	0	1	0
Fungi	Ascomycota	Dothideomycetes	Dothideales	Saccotheciaceae	Halysiomyces	19	0	0	0	0	0	0	0	0	0	1
Fungi	Ascomycota	Dothideomycetes	Dothideales	Saccotheciaceae	Kabatiella	53	0	0	0	0	0	1	0	0	1	0
Fungi	Ascomycota	Dothideomycetes	Dothideales	Saccotheciaceae	Pseudoseptoria	80	0	0	0	0	0	1	0	0	1	0
Fungi	Ascomycota	Dothideomycetes	Dothideales	Saccotheciaceae	Pseudosydowia	71	0	0	0	0	0	1	0	0	1	0
Fungi	Ascomycota	Dothideomycetes	Dothideales	Saccotheciaceae	Saccothecium	33	0	0	0	0	0	0	0	0	0	1
Fungi	Ascomycota	Dothideomycetes	Dothideales	Saccotheciaceae	Selenophoma	51	0	0	0	0	0	0	0	0	0	1
Fungi	Ascomycota	Dothideomycetes	Dothideales	Saccotheciaceae		95	0	0	0	0	0	0	0	0	0	1
Fungi	Ascomycota	Dothideomycetes	Dothideales	Teratosphaeriaceae	Meristemomyces	14	0	0	0	0	0	0	0	0	0	1
Fungi	Ascomycota	Dothideomycetes	Dothideales	Teratosphaeriaceae		1	0	0	0	0	0	0	0	0	0	1
Fungi	Ascomycota	Dothideomycetes	Dothideales	Zalariaceae	Zalaria	12	0	0	1	0	0	0	0	0	1	0
Fungi	Ascomycota	Dothideomycetes	Dothideales			540	0	0	0	0	0	0	0	0	0	1
Fungi	Ascomycota	Dothideomycetes	Dothideomycetes_order_incertae_sedis	Dothideomycetes_family_incertae_sedis	Botryohypoxylon	3	0	0	0	0	0	0	0	0	0	1
Fungi	Ascomycota	Dothideomycetes	Dothideomycetes_order_incertae_sedis	Dothideomycetes_family_incertae_sedis	Cryomyces	4	0	0	0	0	0	0	0	0	0	1
Fungi	Ascomycota	Dothideomycetes	Dothideomycetes_order_incertae_sedis	Dothideomycetes_family_incertae_sedis	Heteroconium	13	0	0	0	0	0	0	0	0	0	1
Fungi	Ascomycota	Dothideomycetes	Dothideomycetes_order_incertae_sedis	Dothideomycetes_family_incertae_sedis	Hysterographium	2	0	0	0	0	0	0	0	0	0	1
Fungi	Ascomycota	Dothideomycetes	Dothideomycetes_order_incertae_sedis	Dothideomycetes_family_Incertae_sedis	Lembosiniella	11	0	0	0	0	0	0	0	0	0	1
Fungi	Ascomycota	Dothideomycetes	Dothideomycetes_order_incertae_sedis	Dothideomycetes_family_incertae_sedis	Lineolata	1	0	0	0	0	0	0	0	0	0	1
Fungi	Ascomycota	Dothideomycetes	Dothideomycetes_order_incertae_sedis	Dothideomycetes_family_incertae_sedis	Neocladophialophora	9	0	0	0	0	0	0	0	0	0	1
Fungi	Ascomycota	Dothideomycetes	Dothideomycetes_order_incertae_sedis	Dothideomycetes_family_incertae_sedis	Neottiosporina	1	0	0	0	0	0	0	0	0	0	1
Fungi	Ascomycota	Dothideomycetes	Dothideomycetes_order_incertae_sedis	Dothideomycetes_family_incertae_sedis	Soloacrosporiella	2	0	0	0	0	0	1	0	0	1	0
Fungi	Ascomycota	Dothideomycetes	Dothideomycetes_order_incertae_sedis	Dothideomycetes_family_incertae_sedis	Uredinophila	4	0	0	0	0	0	0	0	0	0	1
Fungi	Ascomycota	Dothideomycetes	Dothideomycetes_order_incertae_sedis	Dothideomycetes_family_incertae_sedis	Wettsteinina	3	0	0	0	0	0	0	0	0	0	1
Fungi	Ascomycota	Dothideomycetes	Dothideomycetes_order_incertae_sedis	Radulidiaceae	Radulidium	24	0	0	0	0	0	0	0	0	0	1
Fungi	Ascomycota	Dothideomycetes	Dothideomycetes_order_incertae_sedis	Radulidiaceae		17	0	0	0	0	0	0	0	0	0	1
Fungi	Ascomycota	Dothideomycetes	Dothideomycetes_order_incertae_sedis	Rupestriomycetaceae	Rupestriomyces	60	0	0	0	0	0	0	0	0	0	1
Fungi	Ascomycota	Dothideomycetes	Dothideomycetes_order_incertae_sedis	Rupestriomycetaceae		71	0	0	0	0	0	0	0	0	0	1
Fungi	Ascomycota	Dothideomycetes	Dothideomycetes_order_incertae_sedis	Triscelophoraceae		20	0	0	0	0	0	0	0	0	0	1
Fungi	Ascomycota	Dothideomycetes	Dothideomycetes_order_incertae_sedis	Wettsteininaceae	Wettsteinina	64	0	0	0	0	0	0	0	0	0	1
Fungi	Ascomycota	Dothideomycetes	Dothideomycetes_order_incertae_sedis	Wettsteininaceae		28	0	0	0	0	0	0	0	0	0	1
Fungi	Ascomycota	Dothideomycetes	Dothideomycetes_order_incertae_sedis	Yuccamycetaceae	Yuccamyces	1	0	0	0	0	0	0	0	0	0	1
Fungi	Ascomycota	Dothideomycetes	Dothideomycetes_order_incertae_sedis			235	0	0	0	0	0	0	0	0	0	1
Fungi	Ascomycota	Dothideomycetes	Dyfrolomycetales	Pleurotremataceae		1	0	0	0	0	0	0	0	0	0	1
Fungi	Ascomycota	Dothideomycetes	Endosporiales	Endosporiaceae	Endosporium	26	0	0	0	0	0	0	0	0	0	1
Fungi	Ascomycota	Dothideomycetes	Endosporiales	Endosporiaceae		14	0	0	0	0	0	0	0	0	0	1
Fungi	Ascomycota	Dothideomycetes	Eremomycetales	Eremomycetaceae	Arthrographis	86	0	0	0	0	0	0	0	0	0	1
Fungi	Ascomycota	Dothideomycetes	Eremomycetales	Eremomycetaceae	Eremomyces	18	0	0	0	0	0	0	0	0	0	1
Fungi	Ascomycota	Dothideomycetes	Eremomycetales	Eremomycetaceae	Rhexothecium	79	0	0	0	0	0	0	0	0	0	1
Fungi	Ascomycota	Dothideomycetes	Eremomycetales	Eremomycetaceae		43	0	0	0	0	0	0	0	0	0	1
Fungi	Ascomycota	Dothideomycetes	Gloniales	Gloniaceae	Cenococcum	6518	1	0	0	0	0	0	0	0	1	0
Fungi	Ascomycota	Dothideomycetes	Gloniales	Gloniaceae		884	0	0	0	0	0	0	0	0	0	1
Fungi	Ascomycota	Dothideomycetes	Gloniales			1	0	0	0	0	0	0	0	0	0	1
Fungi	Ascomycota	Dothideomycetes	Homortomycetales	Homortomycetaceae	Homortomyces	1	0	0	0	0	0	0	0	0	0	1
Fungi	Ascomycota	Dothideomycetes	Homortomycetales	Homortomycetaceae		35	0	0	0	0	0	0	0	0	0	1
Fungi	Ascomycota	Dothideomycetes	Hysteriales	Hysteriaceae	Gloniopsis	8	0	0	0	0	0	0	0	0	0	1
Fungi	Ascomycota	Dothideomycetes	Hysteriales	Hysteriaceae	Hysterium	21	0	0	0	0	0	0	0	0	0	1
Fungi	Ascomycota	Dothideomycetes	Hysteriales	Hysteriaceae	Hysterobrevium	6	0	0	0	0	0	0	0	0	0	1
Fungi	Ascomycota	Dothideomycetes	Hysteriales	Hysteriaceae	Psiloglonium	3	0	0	0	0	0	0	0	0	0	1
Fungi	Ascomycota	Dothideomycetes	Hysteriales	Hysteriaceae	Rhytidhysteron	266	0	0	0	0	0	0	0	0	0	1
Fungi	Ascomycota	Dothideomycetes	Hysteriales	Hysteriaceae		110	0	0	0	0	0	0	0	0	0	1
Fungi	Ascomycota	Dothideomycetes	Hysteriales			17	0	0	0	0	0	0	0	0	0	1
Fungi	Ascomycota	Dothideomycetes	Jahnulales	Aliquandostipitaceae	Brachiosphaera	3	0	0	0	0	0	0	0	0	0	1
Fungi	Ascomycota	Dothideomycetes	Jahnulales	Aliquandostipitaceae	Jahnula	129	0	0	0	0	0	0	0	0	0	1
Fungi	Ascomycota	Dothideomycetes	Jahnulales	Aliquandostipitaceae	Xylomyces	149	0	0	0	0	0	0	0	0	0	1
Fungi	Ascomycota	Dothideomycetes	Jahnulales	Aliquandostipitaceae		305	0	0	0	0	0	0	0	0	0	1
Fungi	Ascomycota	Dothideomycetes	Jahnulales			11	0	0	0	0	0	0	0	0	0	1
Fungi	Ascomycota	Dothideomycetes	Kirschsteiniotheliales	Kirschsteiniotheliaceae	Kirschsteiniothelia	14	0	0	0	0	0	0	0	0	0	1
Fungi	Ascomycota	Dothideomycetes	Kirschsteiniotheliales	Kirschsteiniotheliaceae	Taeniolella	211	0	0	0	0	0	1	0	0	1	0
Fungi	Ascomycota	Dothideomycetes	Kirschsteiniotheliales	Kirschsteiniotheliaceae		24	0	0	0	0	0	0	0	0	0	1
Fungi	Ascomycota	Dothideomycetes	Marquesiales	Marquesiaceae	Marquesius	31	0	0	0	0	0	0	0	0	0	1
Fungi	Ascomycota	Dothideomycetes	Marquesiales	Marquesiaceae		37	0	0	0	0	0	0	0	0	0	1
Fungi	Ascomycota	Dothideomycetes	Microthyriales	Microthyriaceae	Neoanungitea	4	0	0	0	0	0	0	0	0	0	1
Fungi	Ascomycota	Dothideomycetes	Microthyriales	Microthyriaceae	Paramicrothyrium	121	0	0	0	0	0	0	0	0	0	1
Fungi	Ascomycota	Dothideomycetes	Microthyriales	Microthyriaceae	Pseudopenidiella	149	0	0	0	0	0	0	0	0	0	1
Fungi	Ascomycota	Dothideomycetes	Microthyriales	Microthyriaceae		44	0	0	0	0	0	0	0	0	0	1
Fungi	Ascomycota	Dothideomycetes	Microthyriales	Microthyriales_family_incertae_sedis	Neoscolecobasidium	3	0	0	0	0	0	0	0	0	0	1
Fungi	Ascomycota	Dothideomycetes	Microthyriales	Microthyriales_family_incertae_sedis	Parazalerion	188	0	0	0	0	0	0	0	0	0	1
Fungi	Ascomycota	Dothideomycetes	Microthyriales	Microthyriales_family_incertae_sedis		63	0	0	0	0	0	0	0	0	0	1
Fungi	Ascomycota	Dothideomycetes	Microthyriales			35	0	0	0	0	0	0	0	0	0	1
Fungi	Ascomycota	Dothideomycetes	Minutisphaerales	Acrogenosporaceae	Acrogenospora	7	0	0	0	0	0	0	0	0	0	1
Fungi	Ascomycota	Dothideomycetes	Minutisphaerales	Acrogenosporaceae		2	0	0	0	0	0	0	0	0	0	1
Fungi	Ascomycota	Dothideomycetes	Minutisphaerales	Minutisphaeraceae	Minutisphaera	465	0	0	0	0	0	0	0	0	0	1
Fungi	Ascomycota	Dothideomycetes	Minutisphaerales	Minutisphaeraceae		1	0	0	0	0	0	0	0	0	0	1
Fungi	Ascomycota	Dothideomycetes	Minutisphaerales			38	0	0	0	0	0	0	0	0	0	1
Fungi	Ascomycota	Dothideomycetes	Monodictyales	Monodictyaceae	Monodictys	91	0	0	0	0	0	1	0	0	1	0
Fungi	Ascomycota	Dothideomycetes	Monodictyales	Monodictyaceae		43	0	0	0	0	0	0	0	0	0	1
Fungi	Ascomycota	Dothideomycetes	Muyocopronales	Muyocopronaceae	Arxiella	736	0	0	0	0	0	1	0	0	1	0
Fungi	Ascomycota	Dothideomycetes	Muyocopronales	Muyocopronaceae	Leptodiscella	612	0	0	0	0	0	0	0	0	0	1
Fungi	Ascomycota	Dothideomycetes	Muyocopronales	Muyocopronaceae	Muyocopron	2	0	0	0	0	0	0	0	0	0	1
Fungi	Ascomycota	Dothideomycetes	Muyocopronales	Muyocopronaceae	Mycoleptodiscus	491	0	0	0	0	0	1	0	0	1	0
Fungi	Ascomycota	Dothideomycetes	Muyocopronales	Muyocopronaceae	Neocochlearomyces	1	0	0	0	0	0	1	0	0	1	0
Fungi	Ascomycota	Dothideomycetes	Muyocopronales	Muyocopronaceae	Neomycoleptodiscus	2	0	0	0	0	0	0	0	0	0	1
Fungi	Ascomycota	Dothideomycetes	Muyocopronales	Muyocopronaceae		440	0	0	0	0	0	0	0	0	0	1
Fungi	Ascomycota	Dothideomycetes	Muyocopronales			42	0	0	0	0	0	0	0	0	0	1
Fungi	Ascomycota	Dothideomycetes	Myriangiales	Elsinoaceae	Elsinoe	17	0	0	0	0	0	1	0	0	1	0
Fungi	Ascomycota	Dothideomycetes	Myriangiales	Elsinoaceae	Sphaceloma	7	0	0	0	0	0	1	0	0	1	0
Fungi	Ascomycota	Dothideomycetes	Myriangiales	Elsinoaceae		29	0	0	0	0	0	0	0	0	0	1
Fungi	Ascomycota	Dothideomycetes	Myriangiales	Myriangiaceae	Anhellia	1	0	0	0	0	0	1	0	0	1	0
Fungi	Ascomycota	Dothideomycetes	Myriangiales	Myriangiaceae	Mendogia	1	0	0	0	0	0	0	0	0	0	1
Fungi	Ascomycota	Dothideomycetes	Myriangiales	Myriangiaceae	Myriangium	167	0	0	0	0	0	1	0	0	1	0
Fungi	Ascomycota	Dothideomycetes	Myriangiales	Myriangiaceae		22	0	0	0	0	0	0	0	0	0	1
Fungi	Ascomycota	Dothideomycetes	Myriangiales			112	0	0	0	0	0	0	0	0	0	1
Fungi	Ascomycota	Dothideomycetes	Mytilinidiales	Mytilinidiaceae	Halokirschsteiniothelia	341	0	0	0	0	0	0	0	0	0	1
Fungi	Ascomycota	Dothideomycetes	Mytilinidiales	Mytilinidiaceae	Lophium	390	0	0	0	0	0	0	0	0	0	1
Fungi	Ascomycota	Dothideomycetes	Mytilinidiales	Mytilinidiaceae	Mytilinidion	1452	0	0	0	0	0	0	0	0	0	1
Fungi	Ascomycota	Dothideomycetes	Mytilinidiales	Mytilinidiaceae	Pseudocamaropycnis	12	0	0	0	0	0	0	0	0	0	1
Fungi	Ascomycota	Dothideomycetes	Mytilinidiales	Mytilinidiaceae	Septonema	3	0	0	0	0	0	0	0	0	0	1
Fungi	Ascomycota	Dothideomycetes	Mytilinidiales	Mytilinidiaceae		380	0	0	0	0	0	0	0	0	0	1
Fungi	Ascomycota	Dothideomycetes	Mytilinidiales			280	0	0	0	0	0	0	0	0	0	1
Fungi	Ascomycota	Dothideomycetes	Natipusillales	Natipusillaceae		2	0	0	0	0	0	0	0	0	0	1
Fungi	Ascomycota	Dothideomycetes	Neodactylariales	Neodactylariaceae	Neodactylaria	1	0	0	0	0	0	0	0	0	0	1
Fungi	Ascomycota	Dothideomycetes	Neodactylariales	Neodactylariaceae		21	0	0	0	0	0	0	0	0	0	1
Fungi	Ascomycota	Dothideomycetes	Oncopodiellales	Oncopodiellaceae	Oncopodiella	74	0	0	0	0	0	0	0	0	0	1
Fungi	Ascomycota	Dothideomycetes	Oncopodiellales	Oncopodiellaceae		233	0	0	0	0	0	0	0	0	0	1
Fungi	Ascomycota	Dothideomycetes	Parmulariales	Parmulariaceae		1	0	0	0	0	0	0	0	0	0	1
Fungi	Ascomycota	Dothideomycetes	Patellariales	Patellariaceae	Banhegyia	51	0	0	0	0	0	0	0	0	0	1
Fungi	Ascomycota	Dothideomycetes	Patellariales	Patellariaceae	Glyphium	4	0	0	0	0	0	0	0	0	0	1
Fungi	Ascomycota	Dothideomycetes	Patellariales	Patellariaceae	Hysteropatella	5	0	0	0	0	0	0	0	0	0	1
Fungi	Ascomycota	Dothideomycetes	Patellariales	Patellariaceae	Patellaria	7	0	0	0	0	0	0	0	0	0	1
Fungi	Ascomycota	Dothideomycetes	Patellariales	Patellariaceae	Rhizodiscina	89	0	0	0	0	0	0	0	0	0	1
Fungi	Ascomycota	Dothideomycetes	Patellariales	Patellariaceae		165	0	0	0	0	0	0	0	0	0	1
Fungi	Ascomycota	Dothideomycetes	Patellariales			154	0	0	0	0	0	0	0	0	0	1
Fungi	Ascomycota	Dothideomycetes	Peltasterales	Peltasteraceae	Peltaster	3	0	0	0	0	0	1	0	0	1	0
Fungi	Ascomycota	Dothideomycetes	Peltasterales	Peltasteraceae		11	0	0	0	0	0	0	0	0	0	1
Fungi	Ascomycota	Dothideomycetes	Perisporiopsidales	Perisporiopsidaceae	Perisporiopsis	41	0	0	0	0	0	1	0	0	1	0
Fungi	Ascomycota	Dothideomycetes	Phaeosclerales	Phaeoscleraceae	Phaeosclera	55	0	0	0	0	0	0	0	0	0	1
Fungi	Ascomycota	Dothideomycetes	Phaeosclerales	Phaeoscleraceae		47	0	0	0	0	0	0	0	0	0	1
Fungi	Ascomycota	Dothideomycetes	Phaeotrichales	Phaeotrichaceae	Phaeotrichum	48	0	0	0	0	0	0	0	0	0	1
Fungi	Ascomycota	Dothideomycetes	Phaeotrichales	Phaeotrichaceae	Trichodelitschia	1	0	0	0	0	0	0	0	0	0	1
Fungi	Ascomycota	Dothideomycetes	Phaeotrichales	Phaeotrichaceae		2	0	0	0	0	0	0	0	0	0	1
Fungi	Ascomycota	Dothideomycetes	Phaeotrichales			30	0	0	0	0	0	0	0	0	0	1
Fungi	Ascomycota	Dothideomycetes	Pleosporales	Acrocalymmaceae	Acrocalymma	1769	0	0	0	0	0	0	0	0	0	1
Fungi	Ascomycota	Dothideomycetes	Pleosporales	Acrocalymmaceae		175	0	0	0	0	0	0	0	0	0	1
Fungi	Ascomycota	Dothideomycetes	Pleosporales	Aigialaceae	Fissuroma	1	0	0	0	0	0	0	0	0	0	1
Fungi	Ascomycota	Dothideomycetes	Pleosporales	Aigialaceae	Neoastrosphaeriella	2	0	0	0	0	0	0	0	0	0	1
Fungi	Ascomycota	Dothideomycetes	Pleosporales	Aigialaceae	Posidoniomyces	1	0	0	0	0	0	0	0	0	0	1
Fungi	Ascomycota	Dothideomycetes	Pleosporales	Aigialaceae		1	0	0	0	0	0	0	0	0	0	1
Fungi	Ascomycota	Dothideomycetes	Pleosporales	Amniculicolaceae	Amniculicola	51	0	0	0	0	0	0	0	0	0	1
Fungi	Ascomycota	Dothideomycetes	Pleosporales	Amniculicolaceae	Murispora	152	0	0	0	0	0	0	0	0	0	1
Fungi	Ascomycota	Dothideomycetes	Pleosporales	Amniculicolaceae	Pseudomassariosphaeria	4	0	0	0	0	0	0	0	0	0	1
Fungi	Ascomycota	Dothideomycetes	Pleosporales	Amniculicolaceae	Vargamyces	15	0	0	0	0	0	0	0	0	0	1
Fungi	Ascomycota	Dothideomycetes	Pleosporales	Amniculicolaceae		97	0	0	0	0	0	0	0	0	0	1
Fungi	Ascomycota	Dothideomycetes	Pleosporales	Amorosiaceae	Amorocoelophoma	55	0	0	0	0	0	0	0	0	0	1
Fungi	Ascomycota	Dothideomycetes	Pleosporales	Amorosiaceae	Angustimassarina	91	0	0	0	0	0	1	0	0	1	0
Fungi	Ascomycota	Dothideomycetes	Pleosporales	Amorosiaceae		18	0	0	0	0	0	0	0	0	0	1
Fungi	Ascomycota	Dothideomycetes	Pleosporales	Anteagloniaceae	Anteaglonium	25	0	0	0	0	0	0	0	0	0	1
Fungi	Ascomycota	Dothideomycetes	Pleosporales	Anteagloniaceae		29	0	0	0	0	0	0	0	0	0	1
Fungi	Ascomycota	Dothideomycetes	Pleosporales	Aquasubmersaceae	Aquasubmersa	1	0	0	0	0	0	0	0	0	0	1
Fungi	Ascomycota	Dothideomycetes	Pleosporales	Arthopyreniaceae	Arthopyrenia	450	0	0	0	0	0	0	0	0	0	1
Fungi	Ascomycota	Dothideomycetes	Pleosporales	Arthopyreniaceae		93	0	0	0	0	0	0	0	0	0	1
Fungi	Ascomycota	Dothideomycetes	Pleosporales	Astrosphaeriellaceae	Pithomyces	395	0	0	0	0	0	1	0	0	1	0
Fungi	Ascomycota	Dothideomycetes	Pleosporales	Astrosphaeriellaceae	Pteridiospora	282	0	0	0	0	0	0	0	0	0	1
Fungi	Ascomycota	Dothideomycetes	Pleosporales	Astrosphaeriellaceae	Quercicola	2	0	0	0	0	0	0	0	0	0	1
Fungi	Ascomycota	Dothideomycetes	Pleosporales	Astrosphaeriellaceae		132	0	0	0	0	0	0	0	0	0	1
Fungi	Ascomycota	Dothideomycetes	Pleosporales	Bambusicolaceae	Leucaenicola	8	0	0	0	0	0	0	0	0	0	1
Fungi	Ascomycota	Dothideomycetes	Pleosporales	Bambusicolaceae	Palmiascoma	32	0	0	0	0	0	0	0	0	0	1
Fungi	Ascomycota	Dothideomycetes	Pleosporales	Bambusicolaceae		14	0	0	0	0	0	0	0	0	0	1
Fungi	Ascomycota	Dothideomycetes	Pleosporales	Biatriosporaceae	Biatriospora	597	0	0	0	0	0	0	0	1	1	0
Fungi	Ascomycota	Dothideomycetes	Pleosporales	Biatriosporaceae		43	0	0	0	0	0	0	0	0	0	1
Fungi	Ascomycota	Dothideomycetes	Pleosporales	Camarosporiaceae	Camarosporium	84	0	0	0	0	0	1	0	0	1	0
Fungi	Ascomycota	Dothideomycetes	Pleosporales	Camarosporiaceae		7	0	0	0	0	0	0	0	0	0	1
Fungi	Ascomycota	Dothideomycetes	Pleosporales	Camarosporidiellaceae	Camarosporidiella	73	0	0	0	0	0	0	0	0	0	1
Fungi	Ascomycota	Dothideomycetes	Pleosporales	Camarosporidiellaceae		8	0	0	0	0	0	0	0	0	0	1
Fungi	Ascomycota	Dothideomycetes	Pleosporales	Caryosporaceae		6	0	0	0	0	0	0	0	0	0	1
Fungi	Ascomycota	Dothideomycetes	Pleosporales	Coniothyriaceae	Coniothyrium	788	0	0	0	0	0	1	0	0	1	0
Fungi	Ascomycota	Dothideomycetes	Pleosporales	Coniothyriaceae	Foliophoma	67	0	0	0	0	0	1	0	0	1	0
Fungi	Ascomycota	Dothideomycetes	Pleosporales	Coniothyriaceae	Neoconiothyrium	96	0	0	0	0	0	1	0	0	1	0
Fungi	Ascomycota	Dothideomycetes	Pleosporales	Coniothyriaceae	Ochrocladosporium	59	0	0	0	0	0	0	0	0	0	1
Fungi	Ascomycota	Dothideomycetes	Pleosporales	Coniothyriaceae	Staurosphaeria	8	0	0	0	0	0	0	0	0	0	1
Fungi	Ascomycota	Dothideomycetes	Pleosporales	Coniothyriaceae		200	0	0	0	0	0	0	0	0	0	1
Fungi	Ascomycota	Dothideomycetes	Pleosporales	Corynesporascaceae	Corynespora	191	0	0	0	0	0	1	0	0	1	0
Fungi	Ascomycota	Dothideomycetes	Pleosporales	Corynesporascaceae		26	0	0	0	0	0	0	0	0	0	1
Fungi	Ascomycota	Dothideomycetes	Pleosporales	Cryptocoryneaceae	Cryptocoryneum	146	0	0	0	0	0	0	0	0	0	1
Fungi	Ascomycota	Dothideomycetes	Pleosporales	Cryptocoryneaceae		67	0	0	0	0	0	0	0	0	0	1
Fungi	Ascomycota	Dothideomycetes	Pleosporales	Cucurbitariaceae	Astragalicola	17	0	0	0	0	0	0	0	0	0	1
Fungi	Ascomycota	Dothideomycetes	Pleosporales	Cucurbitariaceae	Cucurbitaria	1	0	0	0	0	0	1	0	0	1	0
Fungi	Ascomycota	Dothideomycetes	Pleosporales	Cucurbitariaceae	Fenestella	8	0	0	0	0	0	0	0	0	0	1
Fungi	Ascomycota	Dothideomycetes	Pleosporales	Cucurbitariaceae	Neocucurbitaria	122	0	0	0	0	0	0	0	0	0	1
Fungi	Ascomycota	Dothideomycetes	Pleosporales	Cucurbitariaceae	Parafenestella	65	0	0	0	0	0	0	0	0	0	1
Fungi	Ascomycota	Dothideomycetes	Pleosporales	Cucurbitariaceae	Protofenestella	1	0	0	0	0	0	0	0	0	0	1
Fungi	Ascomycota	Dothideomycetes	Pleosporales	Cucurbitariaceae	Pyrenochaeta	4447	0	0	0	0	0	0	0	0	0	1
Fungi	Ascomycota	Dothideomycetes	Pleosporales	Cucurbitariaceae	Seltsamia	1	0	0	0	0	0	0	0	0	0	1
Fungi	Ascomycota	Dothideomycetes	Pleosporales	Cucurbitariaceae		1939	0	0	0	0	0	0	0	0	0	1
Fungi	Ascomycota	Dothideomycetes	Pleosporales	Cyclothyriellaceae	Massariosphaeria	25	0	0	0	0	0	0	0	0	0	1
Fungi	Ascomycota	Dothideomycetes	Pleosporales	Cyclothyriellaceae		39	0	0	0	0	0	0	0	0	0	1
Fungi	Ascomycota	Dothideomycetes	Pleosporales	Dacampiaceae	Eopyrenula	1	0	0	0	0	0	0	0	0	0	1
Fungi	Ascomycota	Dothideomycetes	Pleosporales	Dacampiaceae		1	0	0	0	0	0	0	0	0	0	1
Fungi	Ascomycota	Dothideomycetes	Pleosporales	Delitschiaceae	Delitschia	3	0	0	0	0	0	0	0	0	0	1
Fungi	Ascomycota	Dothideomycetes	Pleosporales	Delitschiaceae		15	0	0	0	0	0	0	0	0	0	1
Fungi	Ascomycota	Dothideomycetes	Pleosporales	Dictyosporiaceae	Aquadictyospora	4	0	0	0	0	0	0	0	0	0	1
Fungi	Ascomycota	Dothideomycetes	Pleosporales	Dictyosporiaceae	Cheiromyces	44	0	0	0	0	0	0	0	0	0	1
Fungi	Ascomycota	Dothideomycetes	Pleosporales	Dictyosporiaceae	Cheirosporium	1	0	0	0	0	0	0	0	0	0	1
Fungi	Ascomycota	Dothideomycetes	Pleosporales	Dictyosporiaceae	Dendryphiella	20	0	0	0	0	0	1	0	0	1	0
Fungi	Ascomycota	Dothideomycetes	Pleosporales	Dictyosporiaceae	Dictyocheirospora	47	0	0	0	0	0	0	0	0	0	1
Fungi	Ascomycota	Dothideomycetes	Pleosporales	Dictyosporiaceae	Dictyosporium	198	0	0	0	0	0	0	0	0	0	1
Fungi	Ascomycota	Dothideomycetes	Pleosporales	Dictyosporiaceae	Helicoceras	1	0	0	0	0	0	0	0	0	0	1
Fungi	Ascomycota	Dothideomycetes	Pleosporales	Dictyosporiaceae	Neodendryphiella	20	0	0	0	0	0	0	0	0	0	1
Fungi	Ascomycota	Dothideomycetes	Pleosporales	Dictyosporiaceae	Pseudocoleophoma	386	0	0	0	0	0	1	0	0	1	0
Fungi	Ascomycota	Dothideomycetes	Pleosporales	Dictyosporiaceae	Pseudoconiothyrium	14	0	0	0	0	0	0	0	0	0	1
Fungi	Ascomycota	Dothideomycetes	Pleosporales	Dictyosporiaceae	Pseudodictyosporium	112	0	0	0	0	0	0	0	0	0	1
Fungi	Ascomycota	Dothideomycetes	Pleosporales	Dictyosporiaceae	Trichobotrys	10	0	0	0	0	0	0	0	0	0	1
Fungi	Ascomycota	Dothideomycetes	Pleosporales	Dictyosporiaceae		479	0	0	0	0	0	0	0	0	0	1
Fungi	Ascomycota	Dothideomycetes	Pleosporales	Didymellaceae	Allophoma	322	0	0	0	0	0	1	0	0	1	0
Fungi	Ascomycota	Dothideomycetes	Pleosporales	Didymellaceae	Ascochyta	495	0	0	0	0	0	1	0	0	1	0
Fungi	Ascomycota	Dothideomycetes	Pleosporales	Didymellaceae	Boeremia	89	0	0	0	0	0	1	0	0	1	0
Fungi	Ascomycota	Dothideomycetes	Pleosporales	Didymellaceae	Briansuttonomyces	66	0	0	0	0	0	0	0	0	0	1
Fungi	Ascomycota	Dothideomycetes	Pleosporales	Didymellaceae	Calophoma	160	0	0	0	0	0	1	0	0	1	0
Fungi	Ascomycota	Dothideomycetes	Pleosporales	Didymellaceae	Chaetasbolisia	64	0	0	0	0	0	0	0	0	0	1
Fungi	Ascomycota	Dothideomycetes	Pleosporales	Didymellaceae	Chaetopyrena	5	0	0	0	0	0	0	0	0	0	1
Fungi	Ascomycota	Dothideomycetes	Pleosporales	Didymellaceae	Cumuliphoma	4	0	0	0	0	0	0	0	0	0	1
Fungi	Ascomycota	Dothideomycetes	Pleosporales	Didymellaceae	Didymella	2364	0	0	0	0	0	1	0	0	1	0
Fungi	Ascomycota	Dothideomycetes	Pleosporales	Didymellaceae	Ectophoma	78	0	0	0	0	0	0	0	0	0	1
Fungi	Ascomycota	Dothideomycetes	Pleosporales	Didymellaceae	Epicoccum	1605	0	0	0	0	0	1	0	0	1	0
Fungi	Ascomycota	Dothideomycetes	Pleosporales	Didymellaceae	Hazslinszkyomyces	199	0	0	0	0	0	0	0	0	0	1
Fungi	Ascomycota	Dothideomycetes	Pleosporales	Didymellaceae	Heterophoma	79	0	0	0	0	0	1	0	0	1	0
Fungi	Ascomycota	Dothideomycetes	Pleosporales	Didymellaceae	Leptosphaerulina	966	0	0	0	0	0	0	0	0	0	1
Fungi	Ascomycota	Dothideomycetes	Pleosporales	Didymellaceae	Macroventuria	198	0	0	0	0	0	0	0	0	0	1
Fungi	Ascomycota	Dothideomycetes	Pleosporales	Didymellaceae	Neoascochyta	382	0	0	0	0	0	1	0	0	1	0
Fungi	Ascomycota	Dothideomycetes	Pleosporales	Didymellaceae	Neodidymella	9	0	0	0	0	0	1	0	0	1	0
Fungi	Ascomycota	Dothideomycetes	Pleosporales	Didymellaceae	Neodidymelliopsis	92	0	0	0	0	0	0	0	0	0	1
Fungi	Ascomycota	Dothideomycetes	Pleosporales	Didymellaceae	Neomicrosphaeropsis	183	0	0	0	0	0	0	0	0	0	1
Fungi	Ascomycota	Dothideomycetes	Pleosporales	Didymellaceae	Nothophoma	344	0	0	0	0	0	0	0	0	0	1
Fungi	Ascomycota	Dothideomycetes	Pleosporales	Didymellaceae	Paraboeremia	390	0	0	0	0	0	0	0	0	0	1
Fungi	Ascomycota	Dothideomycetes	Pleosporales	Didymellaceae	Peyronellaea	54	0	0	0	0	0	1	0	0	1	0
Fungi	Ascomycota	Dothideomycetes	Pleosporales	Didymellaceae	Phoma	6887	0	0	0	0	0	1	0	0	1	0
Fungi	Ascomycota	Dothideomycetes	Pleosporales	Didymellaceae	Phomatodes	130	0	0	0	0	0	0	0	0	0	1
Fungi	Ascomycota	Dothideomycetes	Pleosporales	Didymellaceae	Pseudoascochyta	9	0	0	0	0	0	0	0	0	0	1
Fungi	Ascomycota	Dothideomycetes	Pleosporales	Didymellaceae	Remotididymella	103	0	0	0	0	0	1	0	1	2	0
Fungi	Ascomycota	Dothideomycetes	Pleosporales	Didymellaceae	Rhynchodiplodia	1	0	0	0	0	0	0	0	0	0	1
Fungi	Ascomycota	Dothideomycetes	Pleosporales	Didymellaceae	Similiphoma	23	0	0	0	0	0	1	0	0	1	0
Fungi	Ascomycota	Dothideomycetes	Pleosporales	Didymellaceae	Sphaeriothyrium	5	0	0	0	0	0	0	0	0	0	1
Fungi	Ascomycota	Dothideomycetes	Pleosporales	Didymellaceae	Sphaeronaema	10	0	0	0	0	0	0	0	0	0	1
Fungi	Ascomycota	Dothideomycetes	Pleosporales	Didymellaceae	Stagonosporopsis	418	0	0	0	0	0	1	0	0	1	0
Fungi	Ascomycota	Dothideomycetes	Pleosporales	Didymellaceae	Xenodidymella	235	0	0	0	0	0	0	0	0	0	1
Fungi	Ascomycota	Dothideomycetes	Pleosporales	Didymellaceae		2561	0	0	0	0	0	0	0	0	0	1
Fungi	Ascomycota	Dothideomycetes	Pleosporales	Didymosphaeriaceae	Alloconiothyrium	173	0	0	0	0	0	0	0	0	0	1
Fungi	Ascomycota	Dothideomycetes	Pleosporales	Didymosphaeriaceae	Aporospora	120	0	0	0	0	0	0	0	0	0	1
Fungi	Ascomycota	Dothideomycetes	Pleosporales	Didymosphaeriaceae	Bimuria	8	0	0	0	0	0	0	0	0	0	1
Fungi	Ascomycota	Dothideomycetes	Pleosporales	Didymosphaeriaceae	Curreya	21	0	0	0	0	0	0	0	0	0	1
Fungi	Ascomycota	Dothideomycetes	Pleosporales	Didymosphaeriaceae	Cylindroaseptospora	86	0	0	0	0	0	0	0	0	0	1
Fungi	Ascomycota	Dothideomycetes	Pleosporales	Didymosphaeriaceae	Dendrothyrium	1	0	0	0	0	0	0	0	0	0	1
Fungi	Ascomycota	Dothideomycetes	Pleosporales	Didymosphaeriaceae	Deniquelata	247	0	0	0	0	0	1	0	0	1	0
Fungi	Ascomycota	Dothideomycetes	Pleosporales	Didymosphaeriaceae	Didymocrea	570	0	0	0	0	0	0	0	0	0	1
Fungi	Ascomycota	Dothideomycetes	Pleosporales	Didymosphaeriaceae	Didymosphaeria	42	0	0	0	0	0	1	0	0	1	0
Fungi	Ascomycota	Dothideomycetes	Pleosporales	Didymosphaeriaceae	Kalmusia	482	0	0	0	0	0	0	0	0	0	1
Fungi	Ascomycota	Dothideomycetes	Pleosporales	Didymosphaeriaceae	Karstenula	9	0	0	0	0	0	0	0	0	0	1
Fungi	Ascomycota	Dothideomycetes	Pleosporales	Didymosphaeriaceae	Laburnicola	706	0	0	0	0	0	0	0	0	0	1
Fungi	Ascomycota	Dothideomycetes	Pleosporales	Didymosphaeriaceae	Letendraea	239	0	0	0	0	0	1	0	0	1	0
Fungi	Ascomycota	Dothideomycetes	Pleosporales	Didymosphaeriaceae	Melanophoma	57	0	0	0	0	0	0	0	0	0	1
Fungi	Ascomycota	Dothideomycetes	Pleosporales	Didymosphaeriaceae	Montagnula	689	0	0	0	0	0	0	0	0	0	1
Fungi	Ascomycota	Dothideomycetes	Pleosporales	Didymosphaeriaceae	Munkovalsaria	1	0	0	0	0	0	0	0	0	0	1
Fungi	Ascomycota	Dothideomycetes	Pleosporales	Didymosphaeriaceae	Neokalmusia	2	0	0	0	0	0	0	0	0	0	1
Fungi	Ascomycota	Dothideomycetes	Pleosporales	Didymosphaeriaceae	Neptunomyces	15	0	0	0	0	0	0	0	0	0	1
Fungi	Ascomycota	Dothideomycetes	Pleosporales	Didymosphaeriaceae	Paracamarosporium	579	0	0	0	0	0	0	0	0	0	1
Fungi	Ascomycota	Dothideomycetes	Pleosporales	Didymosphaeriaceae	Paraconiothyrium	1423	0	0	0	1	0	0	0	0	1	0
Fungi	Ascomycota	Dothideomycetes	Pleosporales	Didymosphaeriaceae	Paramassariosphaeria	13	0	0	0	0	0	0	0	0	0	1
Fungi	Ascomycota	Dothideomycetes	Pleosporales	Didymosphaeriaceae	Paraphaeosphaeria	936	0	0	0	0	0	0	0	0	0	1
Fungi	Ascomycota	Dothideomycetes	Pleosporales	Didymosphaeriaceae	Phaeodothis	72	0	0	0	0	0	0	0	0	0	1
Fungi	Ascomycota	Dothideomycetes	Pleosporales	Didymosphaeriaceae	Pseudocamarosporium	119	0	0	0	0	0	0	0	0	0	1
Fungi	Ascomycota	Dothideomycetes	Pleosporales	Didymosphaeriaceae	Pseudopithomyces	447	0	0	0	0	0	1	0	0	1	0
Fungi	Ascomycota	Dothideomycetes	Pleosporales	Didymosphaeriaceae	Spegazzinia	307	0	0	0	0	0	0	0	0	0	1
Fungi	Ascomycota	Dothideomycetes	Pleosporales	Didymosphaeriaceae	Sporidesmiella	228	0	0	0	0	0	0	0	0	0	1
Fungi	Ascomycota	Dothideomycetes	Pleosporales	Didymosphaeriaceae	Tremateia	5	0	0	0	0	0	1	0	0	1	0
Fungi	Ascomycota	Dothideomycetes	Pleosporales	Didymosphaeriaceae	Verrucoconiothyrium	79	0	0	0	0	0	0	0	0	0	1
Fungi	Ascomycota	Dothideomycetes	Pleosporales	Didymosphaeriaceae	Xenocamarosporium	14	0	0	0	0	0	0	0	0	0	1
Fungi	Ascomycota	Dothideomycetes	Pleosporales	Didymosphaeriaceae		1458	0	0	0	0	0	0	0	0	0	1
Fungi	Ascomycota	Dothideomycetes	Pleosporales	Dothidotthiaceae	Dothidotthia	10	0	0	0	0	0	1	0	0	1	0
Fungi	Ascomycota	Dothideomycetes	Pleosporales	Dothidotthiaceae	Mycocentrospora	540	0	0	0	0	0	1	0	0	1	0
Fungi	Ascomycota	Dothideomycetes	Pleosporales	Dothidotthiaceae	Neodothidotthia	4	0	0	0	0	0	0	0	0	0	1
Fungi	Ascomycota	Dothideomycetes	Pleosporales	Dothidotthiaceae	Phaeomycocentrospora	1	0	0	0	0	0	1	0	0	1	0
Fungi	Ascomycota	Dothideomycetes	Pleosporales	Dothidotthiaceae	Pleiochaeta	1655	0	0	0	0	0	1	0	0	1	0
Fungi	Ascomycota	Dothideomycetes	Pleosporales	Dothidotthiaceae	Thyrostroma	86	0	0	0	0	0	1	0	0	1	0
Fungi	Ascomycota	Dothideomycetes	Pleosporales	Dothidotthiaceae		576	0	0	0	0	0	0	0	0	0	1
Fungi	Ascomycota	Dothideomycetes	Pleosporales	Fuscostagonosporaceae	Fuscostagonospora	10	0	0	0	0	0	0	0	0	0	1
Fungi	Ascomycota	Dothideomycetes	Pleosporales	Fuscostagonosporaceae		1	0	0	0	0	0	0	0	0	0	1
Fungi	Ascomycota	Dothideomycetes	Pleosporales	Fusculinaceae	Fusculina	90	0	0	0	0	0	1	0	0	1	0
Fungi	Ascomycota	Dothideomycetes	Pleosporales	Fusculinaceae		68	0	0	0	0	0	0	0	0	0	1
Fungi	Ascomycota	Dothideomycetes	Pleosporales	Halotthiaceae		24	0	0	0	0	0	0	0	0	0	1
Fungi	Ascomycota	Dothideomycetes	Pleosporales	Hermatomycetaceae	Hermatomyces	68	0	0	0	0	0	0	0	0	0	1
Fungi	Ascomycota	Dothideomycetes	Pleosporales	Hermatomycetaceae		29	0	0	0	0	0	0	0	0	0	1
Fungi	Ascomycota	Dothideomycetes	Pleosporales	Latoruaceae	Latorua	71	0	0	0	0	0	0	0	0	0	1
Fungi	Ascomycota	Dothideomycetes	Pleosporales	Latoruaceae	Matsushimamyces	39	0	0	0	0	0	0	0	0	0	1
Fungi	Ascomycota	Dothideomycetes	Pleosporales	Latoruaceae	Polyschema	309	0	0	0	0	0	0	0	0	0	1
Fungi	Ascomycota	Dothideomycetes	Pleosporales	Latoruaceae	Pseudoasteromassaria	2	0	0	0	0	0	0	0	0	0	1
Fungi	Ascomycota	Dothideomycetes	Pleosporales	Latoruaceae		220	0	0	0	0	0	0	0	0	0	1
Fungi	Ascomycota	Dothideomycetes	Pleosporales	Lentitheciaceae	Darksidea	1350	0	0	0	0	0	0	0	0	0	1
Fungi	Ascomycota	Dothideomycetes	Pleosporales	Lentitheciaceae	Katumotoa	1	0	0	0	0	0	0	0	0	0	1
Fungi	Ascomycota	Dothideomycetes	Pleosporales	Lentitheciaceae	Keissleriella	290	0	0	0	0	0	0	0	0	0	1
Fungi	Ascomycota	Dothideomycetes	Pleosporales	Lentitheciaceae	Lentithecium	135	0	0	0	0	0	0	0	0	0	1
Fungi	Ascomycota	Dothideomycetes	Pleosporales	Lentitheciaceae	Murilentithecium	4	0	0	0	0	0	0	0	0	0	1
Fungi	Ascomycota	Dothideomycetes	Pleosporales	Lentitheciaceae	Phragmocamarosporium	1	0	0	0	0	0	0	0	0	0	1
Fungi	Ascomycota	Dothideomycetes	Pleosporales	Lentitheciaceae	Pleurophoma	75	0	0	0	0	0	1	0	0	1	0
Fungi	Ascomycota	Dothideomycetes	Pleosporales	Lentitheciaceae	Poaceascoma	338	0	0	0	0	0	0	0	0	0	1
Fungi	Ascomycota	Dothideomycetes	Pleosporales	Lentitheciaceae		1307	0	0	0	0	0	0	0	0	0	1
Fungi	Ascomycota	Dothideomycetes	Pleosporales	Leptosphaeriaceae	Acicuseptoria	8	0	0	0	0	0	1	0	0	1	0
Fungi	Ascomycota	Dothideomycetes	Pleosporales	Leptosphaeriaceae	Heterospora	2	0	0	0	0	0	1	0	0	1	0
Fungi	Ascomycota	Dothideomycetes	Pleosporales	Leptosphaeriaceae	Leptosphaeria	997	0	0	0	0	0	1	0	0	1	0
Fungi	Ascomycota	Dothideomycetes	Pleosporales	Leptosphaeriaceae	Neoleptosphaeria	30	0	0	0	0	0	0	0	0	0	1
Fungi	Ascomycota	Dothideomycetes	Pleosporales	Leptosphaeriaceae	Paraleptosphaeria	55	0	0	0	0	0	0	0	0	0	1
Fungi	Ascomycota	Dothideomycetes	Pleosporales	Leptosphaeriaceae	Plectophomella	7	0	0	0	0	0	0	0	0	0	1
Fungi	Ascomycota	Dothideomycetes	Pleosporales	Leptosphaeriaceae	Plenodomus	129	0	0	0	0	0	1	0	0	1	0
Fungi	Ascomycota	Dothideomycetes	Pleosporales	Leptosphaeriaceae	Querciphoma	23	0	0	0	0	0	0	0	0	0	1
Fungi	Ascomycota	Dothideomycetes	Pleosporales	Leptosphaeriaceae	Sphaerellopsis	24	0	0	0	0	0	1	0	0	1	0
Fungi	Ascomycota	Dothideomycetes	Pleosporales	Leptosphaeriaceae	Subplenodomus	94	0	0	0	0	0	1	0	0	1	0
Fungi	Ascomycota	Dothideomycetes	Pleosporales	Leptosphaeriaceae		433	0	0	0	0	0	0	0	0	0	1
Fungi	Ascomycota	Dothideomycetes	Pleosporales	Libertasomycetaceae	Libertasomyces	82	0	0	0	0	0	0	0	0	0	1
Fungi	Ascomycota	Dothideomycetes	Pleosporales	Libertasomycetaceae	Neoplatysporoides	2	0	0	0	0	0	1	0	0	1	0
Fungi	Ascomycota	Dothideomycetes	Pleosporales	Libertasomycetaceae		51	0	0	0	0	0	0	0	0	0	1
Fungi	Ascomycota	Dothideomycetes	Pleosporales	Lindgomycetaceae	Clohesyomyces	2	0	0	0	0	0	0	0	0	0	1
Fungi	Ascomycota	Dothideomycetes	Pleosporales	Lindgomycetaceae	Hongkongmyces	23	0	0	0	0	0	1	0	1	2	0
Fungi	Ascomycota	Dothideomycetes	Pleosporales	Lindgomycetaceae		44	0	0	0	0	0	0	0	0	0	1
Fungi	Ascomycota	Dothideomycetes	Pleosporales	Longiostiolaceae		3	0	0	0	0	0	0	0	0	0	1
Fungi	Ascomycota	Dothideomycetes	Pleosporales	Longipedicellataceae	Pseudoxylomyces	6	0	0	0	0	0	0	0	0	0	1
Fungi	Ascomycota	Dothideomycetes	Pleosporales	Longipedicellataceae		1	0	0	0	0	0	0	0	0	0	1
Fungi	Ascomycota	Dothideomycetes	Pleosporales	Lophiostomataceae	Biappendiculispora	187	0	0	0	0	0	0	0	0	0	1
Fungi	Ascomycota	Dothideomycetes	Pleosporales	Lophiostomataceae	Crassiclypeus	1	0	0	0	0	0	0	0	0	0	1
Fungi	Ascomycota	Dothideomycetes	Pleosporales	Lophiostomataceae	Dendrophoma	244	0	0	0	0	0	1	0	0	1	0
Fungi	Ascomycota	Dothideomycetes	Pleosporales	Lophiostomataceae	Flabellascoma	37	0	0	0	0	0	0	0	0	0	1
Fungi	Ascomycota	Dothideomycetes	Pleosporales	Lophiostomataceae	Guttulispora	48	0	0	0	0	0	0	0	0	0	1
Fungi	Ascomycota	Dothideomycetes	Pleosporales	Lophiostomataceae	Lentistoma	3	0	0	0	0	0	0	0	0	0	1
Fungi	Ascomycota	Dothideomycetes	Pleosporales	Lophiostomataceae	Leptoparies	5	0	0	0	0	0	0	0	0	0	1
Fungi	Ascomycota	Dothideomycetes	Pleosporales	Lophiostomataceae	Lophiohelichrysum	4	0	0	0	0	0	0	0	0	0	1
Fungi	Ascomycota	Dothideomycetes	Pleosporales	Lophiostomataceae	Lophiopoacea	3	0	0	0	0	0	0	0	0	0	1
Fungi	Ascomycota	Dothideomycetes	Pleosporales	Lophiostomataceae	Lophiosphaera	3	0	0	0	0	0	0	0	0	0	1
Fungi	Ascomycota	Dothideomycetes	Pleosporales	Lophiostomataceae	Lophiostoma	2049	0	0	0	0	0	0	0	0	0	1
Fungi	Ascomycota	Dothideomycetes	Pleosporales	Lophiostomataceae	Neopaucispora	1	0	0	0	0	0	0	0	0	0	1
Fungi	Ascomycota	Dothideomycetes	Pleosporales	Lophiostomataceae	Neovaginatispora	4	0	0	0	0	0	0	0	0	0	1
Fungi	Ascomycota	Dothideomycetes	Pleosporales	Lophiostomataceae	Platystomum	125	0	0	0	0	0	0	0	0	0	1
Fungi	Ascomycota	Dothideomycetes	Pleosporales	Lophiostomataceae	Pseudolophiostoma	11	0	0	0	0	0	0	0	0	0	1
Fungi	Ascomycota	Dothideomycetes	Pleosporales	Lophiostomataceae	Sigarispora	374	0	0	0	0	0	0	0	0	0	1
Fungi	Ascomycota	Dothideomycetes	Pleosporales	Lophiostomataceae	Vaginatispora	548	0	0	0	0	0	0	0	0	0	1
Fungi	Ascomycota	Dothideomycetes	Pleosporales	Lophiostomataceae		882	0	0	0	0	0	0	0	0	0	1
Fungi	Ascomycota	Dothideomycetes	Pleosporales	Lophiotremataceae	Atrocalyx	54	0	0	0	0	0	0	0	0	0	1
Fungi	Ascomycota	Dothideomycetes	Pleosporales	Lophiotremataceae	Crassimassarina	1	0	0	0	0	0	0	0	0	0	1
Fungi	Ascomycota	Dothideomycetes	Pleosporales	Lophiotremataceae	Cryptoclypeus	1	0	0	0	0	0	0	0	0	0	1
Fungi	Ascomycota	Dothideomycetes	Pleosporales	Lophiotremataceae	Lophiotrema	368	0	0	0	0	0	0	0	0	0	1
Fungi	Ascomycota	Dothideomycetes	Pleosporales	Lophiotremataceae		105	0	0	0	0	0	0	0	0	0	1
Fungi	Ascomycota	Dothideomycetes	Pleosporales	Macrodiplodiopsidaceae	Pseudochaetosphaeronema	192	0	0	0	0	0	1	0	0	1	0
Fungi	Ascomycota	Dothideomycetes	Pleosporales	Macrodiplodiopsidaceae		70	0	0	0	0	0	0	0	0	0	1
Fungi	Ascomycota	Dothideomycetes	Pleosporales	Massariaceae	Massaria	10	0	0	0	0	0	0	0	0	0	1
Fungi	Ascomycota	Dothideomycetes	Pleosporales	Massariaceae		19	0	0	0	0	0	0	0	0	0	1
Fungi	Ascomycota	Dothideomycetes	Pleosporales	Massarinaceae	Byssothecium	2	0	0	0	0	0	0	0	0	0	1
Fungi	Ascomycota	Dothideomycetes	Pleosporales	Massarinaceae	Helminthosporiella	1	0	0	0	0	0	0	0	0	0	1
Fungi	Ascomycota	Dothideomycetes	Pleosporales	Massarinaceae	Helminthosporium	93	0	0	0	0	0	1	0	0	1	0
Fungi	Ascomycota	Dothideomycetes	Pleosporales	Massarinaceae	Massarina	749	0	0	0	0	0	1	0	0	1	0
Fungi	Ascomycota	Dothideomycetes	Pleosporales	Massarinaceae	Pseudodidymosphaeria	8	0	0	0	0	0	0	0	0	0	1
Fungi	Ascomycota	Dothideomycetes	Pleosporales	Massarinaceae	Saccharicola	22	0	0	0	0	0	0	0	0	0	1
Fungi	Ascomycota	Dothideomycetes	Pleosporales	Massarinaceae	Semifissispora	1	0	0	0	0	0	1	0	0	1	0
Fungi	Ascomycota	Dothideomycetes	Pleosporales	Massarinaceae	Stagonospora	913	0	0	0	0	0	1	0	0	1	0
Fungi	Ascomycota	Dothideomycetes	Pleosporales	Massarinaceae	Suttonomyces	1	0	0	0	0	0	1	0	0	1	0
Fungi	Ascomycota	Dothideomycetes	Pleosporales	Massarinaceae		315	0	0	0	0	0	0	0	0	0	1
Fungi	Ascomycota	Dothideomycetes	Pleosporales	Melanommataceae	Alpinaria	87	0	0	0	0	0	1	0	0	1	0
Fungi	Ascomycota	Dothideomycetes	Pleosporales	Melanommataceae	Aposphaeria	26	0	0	0	0	0	0	0	0	0	1
Fungi	Ascomycota	Dothideomycetes	Pleosporales	Melanommataceae	Byssosphaeria	63	0	0	0	0	0	0	0	0	0	1
Fungi	Ascomycota	Dothideomycetes	Pleosporales	Melanommataceae	Camposporium	369	0	0	0	0	0	0	0	0	0	1
Fungi	Ascomycota	Dothideomycetes	Pleosporales	Melanommataceae	Farlowiella	12	0	0	0	0	0	0	0	0	0	1
Fungi	Ascomycota	Dothideomycetes	Pleosporales	Melanommataceae	Fusiconidium	169	0	0	0	0	0	0	0	0	0	1
Fungi	Ascomycota	Dothideomycetes	Pleosporales	Melanommataceae	Gemmamyces	1	0	0	0	0	0	1	0	0	1	0
Fungi	Ascomycota	Dothideomycetes	Pleosporales	Melanommataceae	Herpotrichia	2412	0	0	0	0	0	1	0	0	1	0
Fungi	Ascomycota	Dothideomycetes	Pleosporales	Melanommataceae	Marjia	163	0	0	0	0	0	0	0	0	0	1
Fungi	Ascomycota	Dothideomycetes	Pleosporales	Melanommataceae	Melanocucurbitaria	4	0	0	0	0	0	0	0	0	0	1
Fungi	Ascomycota	Dothideomycetes	Pleosporales	Melanommataceae	Melanodiplodia	26	0	0	0	0	0	0	0	0	0	1
Fungi	Ascomycota	Dothideomycetes	Pleosporales	Melanommataceae	Melanomma	116	0	0	0	0	0	0	0	0	0	1
Fungi	Ascomycota	Dothideomycetes	Pleosporales	Melanommataceae	Muriformistrickeria	10	0	0	0	0	0	0	0	0	0	1
Fungi	Ascomycota	Dothideomycetes	Pleosporales	Melanommataceae	Neopeckia	3	0	0	0	0	0	0	0	0	0	1
Fungi	Ascomycota	Dothideomycetes	Pleosporales	Melanommataceae	Petrakia	130	0	0	0	0	0	1	0	0	1	0
Fungi	Ascomycota	Dothideomycetes	Pleosporales	Melanommataceae	Phragmocephala	42	0	0	0	0	0	0	0	0	0	1
Fungi	Ascomycota	Dothideomycetes	Pleosporales	Melanommataceae	Phragmotrichum	2	0	0	0	0	0	0	0	0	0	1
Fungi	Ascomycota	Dothideomycetes	Pleosporales	Melanommataceae	Pleotrichocladium	1195	0	0	0	0	0	0	0	0	0	1
Fungi	Ascomycota	Dothideomycetes	Pleosporales	Melanommataceae	Praetumpfia	3	0	0	0	0	0	0	0	0	0	1
Fungi	Ascomycota	Dothideomycetes	Pleosporales	Melanommataceae	Pseudodidymella	5	0	0	0	0	0	1	0	0	1	0
Fungi	Ascomycota	Dothideomycetes	Pleosporales	Melanommataceae	Pseudostrickeria	7	0	0	0	0	0	0	0	0	0	1
Fungi	Ascomycota	Dothideomycetes	Pleosporales	Melanommataceae	Sarimanas	3	0	0	0	0	0	0	0	0	0	1
Fungi	Ascomycota	Dothideomycetes	Pleosporales	Melanommataceae	Tumularia	1025	0	0	0	0	0	0	0	0	0	1
Fungi	Ascomycota	Dothideomycetes	Pleosporales	Melanommataceae	Uzbekistanica	1	0	0	0	0	0	0	0	0	0	1
Fungi	Ascomycota	Dothideomycetes	Pleosporales	Melanommataceae		1079	0	0	0	0	0	0	0	0	0	1
Fungi	Ascomycota	Dothideomycetes	Pleosporales	Microsphaeropsidaceae	Microsphaeropsis	248	0	0	0	0	0	1	0	1	2	0
Fungi	Ascomycota	Dothideomycetes	Pleosporales	Microsphaeropsidaceae		82	0	0	0	0	0	0	0	0	0	1
Fungi	Ascomycota	Dothideomycetes	Pleosporales	Morosphaeriaceae	Aquilomyces	7	0	0	0	0	0	0	0	0	0	1
Fungi	Ascomycota	Dothideomycetes	Pleosporales	Morosphaeriaceae	Clypeoloculus	11	0	0	0	0	0	0	0	0	0	1
Fungi	Ascomycota	Dothideomycetes	Pleosporales	Morosphaeriaceae	Helicascus	3	0	0	0	0	0	0	0	0	0	1
Fungi	Ascomycota	Dothideomycetes	Pleosporales	Morosphaeriaceae	Rhizopycnis	49	0	0	0	0	0	1	0	0	1	0
Fungi	Ascomycota	Dothideomycetes	Pleosporales	Morosphaeriaceae		36	0	0	0	0	0	0	0	0	0	1
Fungi	Ascomycota	Dothideomycetes	Pleosporales	Neocamarosporiaceae	Dimorphosporicola	9	0	0	0	0	0	0	0	0	0	1
Fungi	Ascomycota	Dothideomycetes	Pleosporales	Neocamarosporiaceae	Neocamarosporium	532	0	0	0	0	0	1	0	0	1	0
Fungi	Ascomycota	Dothideomycetes	Pleosporales	Neocamarosporiaceae		72	0	0	0	0	0	0	0	0	0	1
Fungi	Ascomycota	Dothideomycetes	Pleosporales	Neohendersoniaceae	Brevicollum	1	0	0	0	0	0	0	0	0	0	1
Fungi	Ascomycota	Dothideomycetes	Pleosporales	Neohendersoniaceae	Medicopsis	14	0	0	0	0	0	1	0	0	1	0
Fungi	Ascomycota	Dothideomycetes	Pleosporales	Neohendersoniaceae	Neohendersonia	4	0	0	0	0	0	0	0	0	0	1
Fungi	Ascomycota	Dothideomycetes	Pleosporales	Neohendersoniaceae		21	0	0	0	0	0	0	0	0	0	1
Fungi	Ascomycota	Dothideomycetes	Pleosporales	Neomassarinaceae	Neomassarina	31	0	0	0	0	0	0	0	0	0	1
Fungi	Ascomycota	Dothideomycetes	Pleosporales	Neomassarinaceae		16	0	0	0	0	0	0	0	0	0	1
Fungi	Ascomycota	Dothideomycetes	Pleosporales	Neophaeosphaeriaceae	Neophaeosphaeria	92	0	0	0	0	0	1	0	0	1	0
Fungi	Ascomycota	Dothideomycetes	Pleosporales	Neophaeosphaeriaceae		137	0	0	0	0	0	0	0	0	0	1
Fungi	Ascomycota	Dothideomycetes	Pleosporales	Neopyrenochaetaceae	Neopyrenochaeta	388	0	0	0	0	0	0	0	0	0	1
Fungi	Ascomycota	Dothideomycetes	Pleosporales	Neopyrenochaetaceae		42	0	0	0	0	0	0	0	0	0	1
Fungi	Ascomycota	Dothideomycetes	Pleosporales	Nigrogranaceae	Nigrograna	336	0	0	0	0	0	1	0	0	1	0
Fungi	Ascomycota	Dothideomycetes	Pleosporales	Nigrogranaceae		135	0	0	0	0	0	0	0	0	0	1
Fungi	Ascomycota	Dothideomycetes	Pleosporales	Occultibambusaceae	Brunneofusispora	27	0	0	0	0	0	0	0	0	0	1
Fungi	Ascomycota	Dothideomycetes	Pleosporales	Occultibambusaceae	Neooccultibambusa	100	0	0	0	0	0	0	0	0	0	1
Fungi	Ascomycota	Dothideomycetes	Pleosporales	Occultibambusaceae	Pseudoacrodictys	18	0	0	0	0	0	0	0	0	0	1
Fungi	Ascomycota	Dothideomycetes	Pleosporales	Occultibambusaceae		105	0	0	0	0	0	0	0	0	0	1
Fungi	Ascomycota	Dothideomycetes	Pleosporales	Parabambusicolaceae	Neoaquastroma	6	0	0	0	0	0	0	0	0	0	1
Fungi	Ascomycota	Dothideomycetes	Pleosporales	Parabambusicolaceae	Parabambusicola	1	0	0	0	0	0	0	0	0	0	1
Fungi	Ascomycota	Dothideomycetes	Pleosporales	Parabambusicolaceae	Paratrimmatostroma	10	0	0	0	0	0	0	0	0	0	1
Fungi	Ascomycota	Dothideomycetes	Pleosporales	Parabambusicolaceae		30	0	0	0	0	0	0	0	0	0	1
Fungi	Ascomycota	Dothideomycetes	Pleosporales	Paradictyoarthriniaceae	Paradictyoarthrinium	25	0	0	0	0	0	0	0	0	0	1
Fungi	Ascomycota	Dothideomycetes	Pleosporales	Paradictyoarthriniaceae	Xenomassariosphaeria	8	0	0	0	0	0	0	0	0	0	1
Fungi	Ascomycota	Dothideomycetes	Pleosporales	Paradictyoarthriniaceae		5	0	0	0	0	0	0	0	0	0	1
Fungi	Ascomycota	Dothideomycetes	Pleosporales	Parapyrenochaetaceae	Parapyrenochaeta	146	0	0	0	0	0	0	0	0	0	1
Fungi	Ascomycota	Dothideomycetes	Pleosporales	Parapyrenochaetaceae	Quixadomyces	3	0	0	1	0	0	0	0	0	1	0
Fungi	Ascomycota	Dothideomycetes	Pleosporales	Parapyrenochaetaceae		16	0	0	0	0	0	0	0	0	0	1
Fungi	Ascomycota	Dothideomycetes	Pleosporales	Periconiaceae	Flavomyces	40	0	0	0	0	0	0	0	0	0	1
Fungi	Ascomycota	Dothideomycetes	Pleosporales	Periconiaceae	Noosia	5	0	0	0	0	0	0	0	0	0	1
Fungi	Ascomycota	Dothideomycetes	Pleosporales	Periconiaceae	Periconia	1535	0	0	0	0	0	1	0	0	1	0
Fungi	Ascomycota	Dothideomycetes	Pleosporales	Periconiaceae		181	0	0	0	0	0	0	0	0	0	1
Fungi	Ascomycota	Dothideomycetes	Pleosporales	Phaeoseptaceae	Phaeoseptum	2	0	0	0	0	0	0	0	0	0	1
Fungi	Ascomycota	Dothideomycetes	Pleosporales	Phaeoseptaceae		1	0	0	0	0	0	0	0	0	0	1
Fungi	Ascomycota	Dothideomycetes	Pleosporales	Phaeosphaeriaceae	Allophaeosphaeria	66	0	0	0	0	0	0	0	0	0	1
Fungi	Ascomycota	Dothideomycetes	Pleosporales	Phaeosphaeriaceae	Amarenomyces	8	0	0	0	0	0	0	0	0	0	1
Fungi	Ascomycota	Dothideomycetes	Pleosporales	Phaeosphaeriaceae	Ampelomyces	83	0	0	0	0	0	1	0	0	1	0
Fungi	Ascomycota	Dothideomycetes	Pleosporales	Phaeosphaeriaceae	Banksiophoma	2	0	0	0	0	0	0	0	0	0	1
Fungi	Ascomycota	Dothideomycetes	Pleosporales	Phaeosphaeriaceae	Bhatiellae	1	0	0	0	0	0	0	0	0	0	1
Fungi	Ascomycota	Dothideomycetes	Pleosporales	Phaeosphaeriaceae	Chaetosphaeronema	1324	0	0	0	0	0	1	0	0	1	0
Fungi	Ascomycota	Dothideomycetes	Pleosporales	Phaeosphaeriaceae	Dactylidina	3	0	0	0	0	0	0	0	0	0	1
Fungi	Ascomycota	Dothideomycetes	Pleosporales	Phaeosphaeriaceae	Dematiopleospora	78	0	0	0	0	0	0	0	0	0	1
Fungi	Ascomycota	Dothideomycetes	Pleosporales	Phaeosphaeriaceae	Didymocyrtis	93	0	0	0	0	0	1	0	0	1	0
Fungi	Ascomycota	Dothideomycetes	Pleosporales	Phaeosphaeriaceae	Diederichomyces	5	0	0	0	0	0	1	0	0	1	0
Fungi	Ascomycota	Dothideomycetes	Pleosporales	Phaeosphaeriaceae	Edenia	211	0	0	0	0	0	1	0	0	1	0
Fungi	Ascomycota	Dothideomycetes	Pleosporales	Phaeosphaeriaceae	Embarria	1	0	0	0	0	0	0	0	0	0	1
Fungi	Ascomycota	Dothideomycetes	Pleosporales	Phaeosphaeriaceae	Entodesmium	3	0	0	0	0	0	1	0	0	1	0
Fungi	Ascomycota	Dothideomycetes	Pleosporales	Phaeosphaeriaceae	Equiseticola	1	0	0	0	0	0	0	0	0	0	1
Fungi	Ascomycota	Dothideomycetes	Pleosporales	Phaeosphaeriaceae	Galiicola	13	0	0	0	0	0	0	0	0	0	1
Fungi	Ascomycota	Dothideomycetes	Pleosporales	Phaeosphaeriaceae	Hydeomyces	17	0	0	0	0	0	0	0	0	0	1
Fungi	Ascomycota	Dothideomycetes	Pleosporales	Phaeosphaeriaceae	Italica	15	0	0	0	0	0	0	0	0	0	1
Fungi	Ascomycota	Dothideomycetes	Pleosporales	Phaeosphaeriaceae	Jeremyomyces	113	0	0	0	0	0	0	0	0	0	1
Fungi	Ascomycota	Dothideomycetes	Pleosporales	Phaeosphaeriaceae	Juncaceicola	65	0	0	0	0	0	0	0	0	0	1
Fungi	Ascomycota	Dothideomycetes	Pleosporales	Phaeosphaeriaceae	Leptospora	78	0	0	0	0	0	0	0	0	0	1
Fungi	Ascomycota	Dothideomycetes	Pleosporales	Phaeosphaeriaceae	Loratospora	9	0	0	0	0	0	1	0	0	1	0
Fungi	Ascomycota	Dothideomycetes	Pleosporales	Phaeosphaeriaceae	Muriphaeosphaeria	58	0	0	0	0	0	1	0	0	1	0
Fungi	Ascomycota	Dothideomycetes	Pleosporales	Phaeosphaeriaceae	Neosetophoma	537	0	0	0	0	0	0	0	0	0	1
Fungi	Ascomycota	Dothideomycetes	Pleosporales	Phaeosphaeriaceae	Neosphaerellopsis	1	0	0	0	0	0	0	0	0	0	1
Fungi	Ascomycota	Dothideomycetes	Pleosporales	Phaeosphaeriaceae	Neostagonospora	77	0	0	0	0	0	0	0	0	0	1
Fungi	Ascomycota	Dothideomycetes	Pleosporales	Phaeosphaeriaceae	Neosulcatispora	8	0	0	0	0	0	0	0	0	0	1
Fungi	Ascomycota	Dothideomycetes	Pleosporales	Phaeosphaeriaceae	Nodulosphaeria	2	0	0	0	0	0	0	0	0	0	1
Fungi	Ascomycota	Dothideomycetes	Pleosporales	Phaeosphaeriaceae	Ophiobolus	11	0	0	0	0	0	0	0	0	0	1
Fungi	Ascomycota	Dothideomycetes	Pleosporales	Phaeosphaeriaceae	Ophiosimulans	36	0	0	0	0	0	0	0	0	0	1
Fungi	Ascomycota	Dothideomycetes	Pleosporales	Phaeosphaeriaceae	Ophiosphaerella	706	0	0	0	0	0	1	0	0	1	0
Fungi	Ascomycota	Dothideomycetes	Pleosporales	Phaeosphaeriaceae	Paraphoma	1761	0	0	0	0	0	1	0	0	1	0
Fungi	Ascomycota	Dothideomycetes	Pleosporales	Phaeosphaeriaceae	Parastagonospora	357	0	0	0	0	0	1	0	0	1	0
Fungi	Ascomycota	Dothideomycetes	Pleosporales	Phaeosphaeriaceae	Parastagonosporella	1	0	0	0	0	0	1	0	0	1	0
Fungi	Ascomycota	Dothideomycetes	Pleosporales	Phaeosphaeriaceae	Phaeopoacea	6	0	0	0	0	0	0	0	0	0	1
Fungi	Ascomycota	Dothideomycetes	Pleosporales	Phaeosphaeriaceae	Phaeoseptoriella	27	0	0	0	0	0	1	0	0	1	0
Fungi	Ascomycota	Dothideomycetes	Pleosporales	Phaeosphaeriaceae	Phaeosphaeria	2156	0	0	0	0	0	0	0	0	0	1
Fungi	Ascomycota	Dothideomycetes	Pleosporales	Phaeosphaeriaceae	Phaeosphaeriopsis	169	0	0	0	0	0	1	0	0	1	0
Fungi	Ascomycota	Dothideomycetes	Pleosporales	Phaeosphaeriaceae	Piniphoma	13	0	0	0	0	0	0	0	0	0	1
Fungi	Ascomycota	Dothideomycetes	Pleosporales	Phaeosphaeriaceae	Poaceicola	2	0	0	0	0	0	0	0	0	0	1
Fungi	Ascomycota	Dothideomycetes	Pleosporales	Phaeosphaeriaceae	Populocrescentia	5	0	0	0	0	0	0	0	0	0	1
Fungi	Ascomycota	Dothideomycetes	Pleosporales	Phaeosphaeriaceae	Pseudoophiobolus	102	0	0	0	0	0	0	0	0	0	1
Fungi	Ascomycota	Dothideomycetes	Pleosporales	Phaeosphaeriaceae	Pseudoophiosphaerella	20	0	0	0	0	0	0	0	0	0	1
Fungi	Ascomycota	Dothideomycetes	Pleosporales	Phaeosphaeriaceae	Pseudophaeosphaeria	31	0	0	0	0	0	0	0	0	0	1
Fungi	Ascomycota	Dothideomycetes	Pleosporales	Phaeosphaeriaceae	Sclerostagonospora	1091	0	0	0	0	0	1	0	0	1	0
Fungi	Ascomycota	Dothideomycetes	Pleosporales	Phaeosphaeriaceae	Septoriella	221	0	0	0	0	0	0	0	0	0	1
Fungi	Ascomycota	Dothideomycetes	Pleosporales	Phaeosphaeriaceae	Setomelanomma	15	0	0	0	0	0	1	0	0	1	0
Fungi	Ascomycota	Dothideomycetes	Pleosporales	Phaeosphaeriaceae	Setophoma	549	0	0	0	0	0	1	0	0	1	0
Fungi	Ascomycota	Dothideomycetes	Pleosporales	Phaeosphaeriaceae	Tintelnotia	33	0	0	0	0	0	1	0	1	2	0
Fungi	Ascomycota	Dothideomycetes	Pleosporales	Phaeosphaeriaceae	Trematophoma	55	0	0	0	0	0	0	0	0	0	1
Fungi	Ascomycota	Dothideomycetes	Pleosporales	Phaeosphaeriaceae	Vagicola	1	0	0	0	0	0	0	0	0	0	1
Fungi	Ascomycota	Dothideomycetes	Pleosporales	Phaeosphaeriaceae	Wojnowiciella	219	0	0	0	0	0	0	0	0	0	1
Fungi	Ascomycota	Dothideomycetes	Pleosporales	Phaeosphaeriaceae		3817	0	0	0	0	0	0	0	0	0	1
Fungi	Ascomycota	Dothideomycetes	Pleosporales	Pleomassariaceae	Beverwykella	2	0	0	0	0	0	0	0	0	0	1
Fungi	Ascomycota	Dothideomycetes	Pleosporales	Pleomassariaceae	Prosthemium	12	0	0	0	0	0	0	0	0	0	1
Fungi	Ascomycota	Dothideomycetes	Pleosporales	Pleomassariaceae	Pseudotrichia	44	0	0	0	0	0	0	0	0	0	1
Fungi	Ascomycota	Dothideomycetes	Pleosporales	Pleomassariaceae	Splanchnonema	1	0	0	0	0	0	0	0	0	0	1
Fungi	Ascomycota	Dothideomycetes	Pleosporales	Pleomassariaceae		224	0	0	0	0	0	0	0	0	0	1
Fungi	Ascomycota	Dothideomycetes	Pleosporales	Pleomonodictydaceae	Pleohelicoon	32	0	0	0	0	0	0	0	0	0	1
Fungi	Ascomycota	Dothideomycetes	Pleosporales	Pleomonodictydaceae	Pleomonodictys	17	0	0	0	0	0	0	0	0	0	1
Fungi	Ascomycota	Dothideomycetes	Pleosporales	Pleomonodictydaceae		23	0	0	0	0	0	0	0	0	0	1
Fungi	Ascomycota	Dothideomycetes	Pleosporales	Pleosporaceae	Alternaria	9134	0	0	0	0	0	1	0	0	1	0
Fungi	Ascomycota	Dothideomycetes	Pleosporales	Pleosporaceae	Bipolaris	616	0	0	0	0	0	1	0	0	1	0
Fungi	Ascomycota	Dothideomycetes	Pleosporales	Pleosporaceae	Cochliobolus	144	0	0	0	0	0	1	0	0	1	0
Fungi	Ascomycota	Dothideomycetes	Pleosporales	Pleosporaceae	Comoclathris	815	0	0	0	0	0	0	0	0	0	1
Fungi	Ascomycota	Dothideomycetes	Pleosporales	Pleosporaceae	Curvularia	2945	0	0	0	0	0	1	0	1	2	0
Fungi	Ascomycota	Dothideomycetes	Pleosporales	Pleosporaceae	Dichotomophthora	4	0	0	0	0	0	1	0	0	1	0
Fungi	Ascomycota	Dothideomycetes	Pleosporales	Pleosporaceae	Drechslera	301	0	0	0	0	0	1	0	0	1	0
Fungi	Ascomycota	Dothideomycetes	Pleosporales	Pleosporaceae	Embellisia	37	0	0	0	0	0	1	0	0	1	0
Fungi	Ascomycota	Dothideomycetes	Pleosporales	Pleosporaceae	Exserohilum	422	0	0	0	0	0	1	0	0	1	0
Fungi	Ascomycota	Dothideomycetes	Pleosporales	Pleosporaceae	Hendersonia	44	0	0	0	0	0	0	0	0	0	1
Fungi	Ascomycota	Dothideomycetes	Pleosporales	Pleosporaceae	Johnalcornia	16	0	0	0	0	0	1	0	0	1	0
Fungi	Ascomycota	Dothideomycetes	Pleosporales	Pleosporaceae	Nimbya	1	0	0	0	0	0	1	0	0	1	0
Fungi	Ascomycota	Dothideomycetes	Pleosporales	Pleosporaceae	Paradendryphiella	4	0	0	0	0	0	1	0	0	1	0
Fungi	Ascomycota	Dothideomycetes	Pleosporales	Pleosporaceae	Pleospora	234	0	0	0	0	0	1	0	0	1	0
Fungi	Ascomycota	Dothideomycetes	Pleosporales	Pleosporaceae	Porocercospora	1	0	0	0	0	0	1	0	0	1	0
Fungi	Ascomycota	Dothideomycetes	Pleosporales	Pleosporaceae	Pyrenophora	381	0	0	0	0	0	1	0	0	1	0
Fungi	Ascomycota	Dothideomycetes	Pleosporales	Pleosporaceae	Setosphaeria	4	0	0	0	0	0	1	0	0	1	0
Fungi	Ascomycota	Dothideomycetes	Pleosporales	Pleosporaceae	Stemphylium	367	0	0	0	0	0	1	0	0	1	0
Fungi	Ascomycota	Dothideomycetes	Pleosporales	Pleosporaceae	Ulocladium	233	0	0	0	0	0	1	0	0	1	0
Fungi	Ascomycota	Dothideomycetes	Pleosporales	Pleosporaceae		1173	0	0	0	0	0	0	0	0	0	1
Fungi	Ascomycota	Dothideomycetes	Pleosporales	Pleosporales_family_incertae_sedis	Antealophiotrema	4	0	0	0	0	0	0	0	0	0	1
Fungi	Ascomycota	Dothideomycetes	Pleosporales	Pleosporales_family_incertae_sedis	Bactrodesmium	58	0	0	0	0	0	0	0	0	0	1
Fungi	Ascomycota	Dothideomycetes	Pleosporales	Pleosporales_family_incertae_sedis	Camarographium	13	0	0	0	0	0	0	0	0	0	1
Fungi	Ascomycota	Dothideomycetes	Pleosporales	Pleosporales_family_incertae_sedis	Chaetophoma	18	0	0	0	0	0	1	0	0	1	0
Fungi	Ascomycota	Dothideomycetes	Pleosporales	Pleosporales_family_incertae_sedis	Chalastospora	62	0	0	0	0	0	1	0	0	1	0
Fungi	Ascomycota	Dothideomycetes	Pleosporales	Pleosporales_family_incertae_sedis	Cheiromoniliophora	4	0	0	0	0	0	0	0	0	0	1
Fungi	Ascomycota	Dothideomycetes	Pleosporales	Pleosporales_family_incertae_sedis	Colispora	10	0	0	0	0	0	0	0	0	0	1
Fungi	Ascomycota	Dothideomycetes	Pleosporales	Pleosporales_family_incertae_sedis	Cyclothyrium	1	0	0	0	1	0	0	0	0	1	0
Fungi	Ascomycota	Dothideomycetes	Pleosporales	Pleosporales_family_incertae_sedis	Dokmaia	59	0	0	0	0	0	0	0	0	0	1
Fungi	Ascomycota	Dothideomycetes	Pleosporales	Pleosporales_family_incertae_sedis	Inflatispora	1	0	0	0	0	0	0	0	0	0	1
Fungi	Ascomycota	Dothideomycetes	Pleosporales	Pleosporales_family_incertae_sedis	Isthmolongispora	90	0	0	0	0	0	0	0	0	0	1
Fungi	Ascomycota	Dothideomycetes	Pleosporales	Pleosporales_family_incertae_sedis	Megacapitula	8	0	0	0	0	0	0	0	0	0	1
Fungi	Ascomycota	Dothideomycetes	Pleosporales	Pleosporales_family_incertae_sedis	Paraepicoccum	7	0	0	0	0	0	0	0	0	0	1
Fungi	Ascomycota	Dothideomycetes	Pleosporales	Pleosporales_family_incertae_sedis	Perthomyces	21	0	0	0	0	0	0	0	0	0	1
Fungi	Ascomycota	Dothideomycetes	Pleosporales	Pleosporales_family_incertae_sedis	Phellinocrescentia	1	0	0	0	0	0	0	0	0	0	1
Fungi	Ascomycota	Dothideomycetes	Pleosporales	Pleosporales_family_incertae_sedis	Scleroramularia	2	0	0	0	0	0	1	0	0	1	0
Fungi	Ascomycota	Dothideomycetes	Pleosporales	Pleosporales_family_incertae_sedis	Setophaeosphaeria	261	0	0	0	0	0	1	0	0	1	0
Fungi	Ascomycota	Dothideomycetes	Pleosporales	Pleosporales_family_incertae_sedis	Stenocladiella	1	0	0	0	0	0	0	0	0	0	1
Fungi	Ascomycota	Dothideomycetes	Pleosporales	Pleosporales_family_incertae_sedis	Xenobotryosphaeria	1	0	0	0	0	0	0	0	0	0	1
Fungi	Ascomycota	Dothideomycetes	Pleosporales	Pleosporales_family_incertae_sedis		405	0	0	0	0	0	0	0	0	0	1
Fungi	Ascomycota	Dothideomycetes	Pleosporales	Pseudoberkleasmiaceae	Pseudoberkleasmium	3	0	0	0	0	0	0	0	0	0	1
Fungi	Ascomycota	Dothideomycetes	Pleosporales	Pseudocoleodictyosporaceae	Pseudocoleodictyospora	4	0	0	0	0	0	0	0	0	0	1
Fungi	Ascomycota	Dothideomycetes	Pleosporales	Pseudolophiotremataceae	Clematidis	1	0	0	0	0	0	0	0	0	0	1
Fungi	Ascomycota	Dothideomycetes	Pleosporales	Pseudolophiotremataceae	Pseudolophiotrema	77	0	0	0	0	0	0	0	0	0	1
Fungi	Ascomycota	Dothideomycetes	Pleosporales	Pseudolophiotremataceae		4	0	0	0	0	0	0	0	0	0	1
Fungi	Ascomycota	Dothideomycetes	Pleosporales	Pseudopyrenochaetaceae	Pseudopyrenochaeta	2	0	0	0	0	0	0	0	0	0	1
Fungi	Ascomycota	Dothideomycetes	Pleosporales	Pseudopyrenochaetaceae		2	0	0	0	0	0	0	0	0	0	1
Fungi	Ascomycota	Dothideomycetes	Pleosporales	Pyrenochaetopsidaceae	Pyrenochaetopsis	1570	0	0	0	0	0	0	0	0	0	1
Fungi	Ascomycota	Dothideomycetes	Pleosporales	Pyrenochaetopsidaceae		72	0	0	0	0	0	0	0	0	0	1
Fungi	Ascomycota	Dothideomycetes	Pleosporales	Roussoellaceae	Neoroussoella	139	0	0	0	0	0	0	0	0	0	1
Fungi	Ascomycota	Dothideomycetes	Pleosporales	Roussoellaceae	Pararoussoella	69	0	0	0	0	0	0	0	0	0	1
Fungi	Ascomycota	Dothideomycetes	Pleosporales	Roussoellaceae	Roussoella	518	0	0	0	0	0	0	0	0	0	1
Fungi	Ascomycota	Dothideomycetes	Pleosporales	Roussoellaceae		113	0	0	0	0	0	0	0	0	0	1
Fungi	Ascomycota	Dothideomycetes	Pleosporales	Shiraiaceae	Shiraia	92	0	0	0	0	0	1	0	0	1	0
Fungi	Ascomycota	Dothideomycetes	Pleosporales	Shiraiaceae		28	0	0	0	0	0	0	0	0	0	1
Fungi	Ascomycota	Dothideomycetes	Pleosporales	Sporormiaceae	Chaetopreussia	12	0	0	0	0	0	0	0	0	0	1
Fungi	Ascomycota	Dothideomycetes	Pleosporales	Sporormiaceae	Forliomyces	107	0	0	0	0	0	0	0	0	0	1
Fungi	Ascomycota	Dothideomycetes	Pleosporales	Sporormiaceae	Preussia	8102	0	0	0	0	0	0	0	0	0	1
Fungi	Ascomycota	Dothideomycetes	Pleosporales	Sporormiaceae	Pycnidiophora	6	0	0	0	0	0	0	0	0	0	1
Fungi	Ascomycota	Dothideomycetes	Pleosporales	Sporormiaceae	Sparticola	82	0	0	0	0	0	0	0	0	0	1
Fungi	Ascomycota	Dothideomycetes	Pleosporales	Sporormiaceae	Sporormia	401	0	0	0	0	0	0	0	0	0	1
Fungi	Ascomycota	Dothideomycetes	Pleosporales	Sporormiaceae	Sporormiella	1948	0	0	0	0	0	0	0	0	0	1
Fungi	Ascomycota	Dothideomycetes	Pleosporales	Sporormiaceae	Sporormurispora	19	0	0	0	0	0	0	0	0	0	1
Fungi	Ascomycota	Dothideomycetes	Pleosporales	Sporormiaceae	Westerdykella	860	0	0	0	0	0	0	0	0	0	1
Fungi	Ascomycota	Dothideomycetes	Pleosporales	Sporormiaceae		2686	0	0	0	0	0	0	0	0	0	1
Fungi	Ascomycota	Dothideomycetes	Pleosporales	Sulcatisporaceae	Magnicamarosporium	12	0	0	0	0	0	0	0	0	0	1
Fungi	Ascomycota	Dothideomycetes	Pleosporales	Sulcatisporaceae	Sulcatispora	26	0	0	0	0	0	0	0	0	0	1
Fungi	Ascomycota	Dothideomycetes	Pleosporales	Sulcatisporaceae		8	0	0	0	0	0	0	0	0	0	1
Fungi	Ascomycota	Dothideomycetes	Pleosporales	Teichosporaceae	Magnibotryascoma	16	0	0	0	0	0	0	0	0	0	1
Fungi	Ascomycota	Dothideomycetes	Pleosporales	Teichosporaceae	Teichospora	274	0	0	0	0	0	0	0	0	0	1
Fungi	Ascomycota	Dothideomycetes	Pleosporales	Teichosporaceae		423	0	0	0	0	0	0	0	0	0	1
Fungi	Ascomycota	Dothideomycetes	Pleosporales	Testudinaceae	Lepidosphaeria	116	0	0	0	0	0	0	0	0	0	1
Fungi	Ascomycota	Dothideomycetes	Pleosporales	Testudinaceae	Muritestudina	2	0	0	0	0	0	0	0	0	0	1
Fungi	Ascomycota	Dothideomycetes	Pleosporales	Testudinaceae	Mycoenterolobium	16	0	0	0	0	0	0	0	0	0	1
Fungi	Ascomycota	Dothideomycetes	Pleosporales	Testudinaceae	Neotestudina	13	0	0	0	0	0	0	0	0	0	1
Fungi	Ascomycota	Dothideomycetes	Pleosporales	Testudinaceae	Pseudophaeotrichum	37	0	0	0	0	0	0	0	0	0	1
Fungi	Ascomycota	Dothideomycetes	Pleosporales	Testudinaceae	Ulospora	17	0	0	0	0	0	0	0	0	0	1
Fungi	Ascomycota	Dothideomycetes	Pleosporales	Testudinaceae		760	0	0	0	0	0	0	0	0	0	1
Fungi	Ascomycota	Dothideomycetes	Pleosporales	Tetraplosphaeriaceae	Ernakulamia	11	0	0	0	0	0	0	0	0	0	1
Fungi	Ascomycota	Dothideomycetes	Pleosporales	Tetraplosphaeriaceae	Polyplosphaeria	55	0	0	0	0	0	0	0	0	0	1
Fungi	Ascomycota	Dothideomycetes	Pleosporales	Tetraplosphaeriaceae	Shrungabeeja	1	0	0	0	0	0	0	0	0	0	1
Fungi	Ascomycota	Dothideomycetes	Pleosporales	Tetraplosphaeriaceae	Tetraploa	78	0	0	0	0	0	0	0	0	0	1
Fungi	Ascomycota	Dothideomycetes	Pleosporales	Tetraplosphaeriaceae	Tetraplosphaeria	50	0	0	0	0	0	0	0	0	0	1
Fungi	Ascomycota	Dothideomycetes	Pleosporales	Tetraplosphaeriaceae	Triplosphaeria	15	0	0	0	0	0	0	0	0	0	1
Fungi	Ascomycota	Dothideomycetes	Pleosporales	Tetraplosphaeriaceae		52	0	0	0	0	0	0	0	0	0	1
Fungi	Ascomycota	Dothideomycetes	Pleosporales	Thyridariaceae	Cycasicola	8	0	0	0	0	0	0	0	0	0	1
Fungi	Ascomycota	Dothideomycetes	Pleosporales	Thyridariaceae	Liua	12	0	0	0	0	0	0	0	0	0	1
Fungi	Ascomycota	Dothideomycetes	Pleosporales	Thyridariaceae	Parathyridaria	60	0	0	0	0	0	0	0	0	0	1
Fungi	Ascomycota	Dothideomycetes	Pleosporales	Thyridariaceae	Thyridaria	31	0	0	0	0	0	0	0	0	0	1
Fungi	Ascomycota	Dothideomycetes	Pleosporales	Thyridariaceae		124	0	0	0	0	0	0	0	0	0	1
Fungi	Ascomycota	Dothideomycetes	Pleosporales	Torulaceae	Dendryphion	83	0	0	0	0	0	1	0	0	1	0
Fungi	Ascomycota	Dothideomycetes	Pleosporales	Torulaceae	Neotorula	11	0	0	0	0	0	0	0	0	0	1
Fungi	Ascomycota	Dothideomycetes	Pleosporales	Torulaceae	Rostriconidium	4	0	0	0	0	0	0	0	0	0	1
Fungi	Ascomycota	Dothideomycetes	Pleosporales	Torulaceae	Rutola	14	0	0	0	0	0	0	0	0	0	1
Fungi	Ascomycota	Dothideomycetes	Pleosporales	Torulaceae	Torula	406	0	0	0	0	0	0	0	0	0	1
Fungi	Ascomycota	Dothideomycetes	Pleosporales	Torulaceae		38	0	0	0	0	0	0	0	0	0	1
Fungi	Ascomycota	Dothideomycetes	Pleosporales	Trematosphaeriaceae	Falciformispora	129	0	0	0	0	0	0	0	0	0	1
Fungi	Ascomycota	Dothideomycetes	Pleosporales	Trematosphaeriaceae	Trematosphaeria	297	0	0	0	0	0	0	0	0	0	1
Fungi	Ascomycota	Dothideomycetes	Pleosporales	Trematosphaeriaceae		236	0	0	0	0	0	0	0	0	0	1
Fungi	Ascomycota	Dothideomycetes	Pleosporales	Tzeananiaceae	Tzeanania	10	0	0	0	0	0	1	0	0	1	0
Fungi	Ascomycota	Dothideomycetes	Pleosporales	Tzeananiaceae		4	0	0	0	0	0	0	0	0	0	1
Fungi	Ascomycota	Dothideomycetes	Pleosporales		Preussia	357	0	0	0	0	0	0	0	0	0	1
Fungi	Ascomycota	Dothideomycetes	Pleosporales			14203	0	0	0	0	0	0	0	0	0	1
Fungi	Ascomycota	Dothideomycetes	Pseudoarthrographidales	Pseudoarthrographidaceae	Pseudoarthrographis	2012	0	0	0	0	0	1	0	0	1	0
Fungi	Ascomycota	Dothideomycetes	Pseudoarthrographidales	Pseudoarthrographidaceae		143	0	0	0	0	0	0	0	0	0	1
Fungi	Ascomycota	Dothideomycetes	Pseudoperisporiales	Pseudoperisporiaceae	Eudimeriolum	7	0	0	0	0	0	1	0	0	1	0
Fungi	Ascomycota	Dothideomycetes	Pseudorobillardales	Pseudorobillardaceae	Pseudorobillarda	400	0	0	0	0	0	0	0	0	0	1
Fungi	Ascomycota	Dothideomycetes	Pseudorobillardales	Pseudorobillardaceae		188	0	0	0	0	0	0	0	0	0	1
Fungi	Ascomycota	Dothideomycetes	Strigulales	Strigulaceae	Strigula	4	0	0	0	0	0	0	0	0	0	1
Fungi	Ascomycota	Dothideomycetes	Strigulales	Strigulaceae		3	0	0	0	0	0	0	0	0	0	1
Fungi	Ascomycota	Dothideomycetes	Thyrinulales	Thyrinulaceae	Thyrinula	3	0	0	0	0	0	1	0	0	1	0
Fungi	Ascomycota	Dothideomycetes	Thyrinulales	Thyrinulaceae		7	0	0	0	0	0	0	0	0	0	1
Fungi	Ascomycota	Dothideomycetes	Triscelephorales	Triscelophoraceae	Triscelophorus	4	0	0	0	0	0	0	0	0	0	1
Fungi	Ascomycota	Dothideomycetes	Triscelephorales	Triscelophoraceae		160	0	0	0	0	0	0	0	0	0	1
Fungi	Ascomycota	Dothideomycetes	Triscelephorales			1294	0	0	0	0	0	0	0	0	0	1
Fungi	Ascomycota	Dothideomycetes	Tubeufiales	Bezerromycetaceae	Bezerromyces	376	0	0	0	0	0	0	0	0	0	1
Fungi	Ascomycota	Dothideomycetes	Tubeufiales	Bezerromycetaceae	Xiliomyces	10	0	0	0	0	0	0	0	0	0	1
Fungi	Ascomycota	Dothideomycetes	Tubeufiales	Bezerromycetaceae		39	0	0	0	0	0	0	0	0	0	1
Fungi	Ascomycota	Dothideomycetes	Tubeufiales	Tubeufiaceae	Acanthohelicospora	2	0	0	0	0	0	0	0	0	0	1
Fungi	Ascomycota	Dothideomycetes	Tubeufiales	Tubeufiaceae	Acanthostigma	110	0	0	0	0	0	0	0	0	0	1
Fungi	Ascomycota	Dothideomycetes	Tubeufiales	Tubeufiaceae	Berkleasmium	279	0	0	0	0	0	0	0	0	0	1
Fungi	Ascomycota	Dothideomycetes	Tubeufiales	Tubeufiaceae	Boerlagiomyces	9	0	0	0	0	0	0	0	0	0	1
Fungi	Ascomycota	Dothideomycetes	Tubeufiales	Tubeufiaceae	Chlamydotubeufia	53	0	0	0	0	0	0	0	0	0	1
Fungi	Ascomycota	Dothideomycetes	Tubeufiales	Tubeufiaceae	Dictyospora	19	0	0	0	0	0	0	0	0	0	1
Fungi	Ascomycota	Dothideomycetes	Tubeufiales	Tubeufiaceae	Helicoma	700	0	0	0	0	0	0	0	0	0	1
Fungi	Ascomycota	Dothideomycetes	Tubeufiales	Tubeufiaceae	Helicomyces	16	0	0	0	0	0	0	0	0	0	1
Fungi	Ascomycota	Dothideomycetes	Tubeufiales	Tubeufiaceae	Helicosporium	581	0	0	0	0	0	0	0	0	0	1
Fungi	Ascomycota	Dothideomycetes	Tubeufiales	Tubeufiaceae	Helicotubeufia	1	0	0	0	0	0	0	0	0	0	1
Fungi	Ascomycota	Dothideomycetes	Tubeufiales	Tubeufiaceae	Manoharachariella	1	0	0	0	0	0	0	0	0	0	1
Fungi	Ascomycota	Dothideomycetes	Tubeufiales	Tubeufiaceae	Neoacanthostigma	1	0	0	0	0	0	0	0	0	0	1
Fungi	Ascomycota	Dothideomycetes	Tubeufiales	Tubeufiaceae	Neochlamydotubeufia	3	0	0	0	0	0	0	0	0	0	1
Fungi	Ascomycota	Dothideomycetes	Tubeufiales	Tubeufiaceae	Neohelicomyces	134	0	0	0	0	0	0	0	0	0	1
Fungi	Ascomycota	Dothideomycetes	Tubeufiales	Tubeufiaceae	Neohelicosporium	70	0	0	0	0	0	0	0	0	0	1
Fungi	Ascomycota	Dothideomycetes	Tubeufiales	Tubeufiaceae	Pleurohelicosporium	51	0	0	0	0	0	0	0	0	0	1
Fungi	Ascomycota	Dothideomycetes	Tubeufiales	Tubeufiaceae	Pseudohelicomyces	123	0	0	0	0	0	0	0	0	0	1
Fungi	Ascomycota	Dothideomycetes	Tubeufiales	Tubeufiaceae	Tamhinispora	41	0	0	0	0	0	0	0	0	0	1
Fungi	Ascomycota	Dothideomycetes	Tubeufiales	Tubeufiaceae	Thaxteriella	4	0	0	0	0	0	0	0	0	0	1
Fungi	Ascomycota	Dothideomycetes	Tubeufiales	Tubeufiaceae	Thaxteriellopsis	1	0	0	0	0	0	0	0	0	0	1
Fungi	Ascomycota	Dothideomycetes	Tubeufiales	Tubeufiaceae	Tubeufia	470	0	0	0	0	0	0	0	0	0	1
Fungi	Ascomycota	Dothideomycetes	Tubeufiales	Tubeufiaceae	Xenosporium	2	0	0	0	0	0	0	0	0	0	1
Fungi	Ascomycota	Dothideomycetes	Tubeufiales	Tubeufiaceae		2351	0	0	0	0	0	0	0	0	0	1
Fungi	Ascomycota	Dothideomycetes	Tubeufiales	Wiesneriomycetaceae	Parawiesneriomyces	3	0	0	0	0	0	1	0	0	1	0
Fungi	Ascomycota	Dothideomycetes	Tubeufiales	Wiesneriomycetaceae	Phalangispora	28	0	0	0	0	0	0	0	0	0	1
Fungi	Ascomycota	Dothideomycetes	Tubeufiales	Wiesneriomycetaceae	Speiropsis	60	0	0	0	0	0	0	0	0	0	1
Fungi	Ascomycota	Dothideomycetes	Tubeufiales	Wiesneriomycetaceae	Spissiomyces	127	0	0	0	0	0	0	0	0	0	1
Fungi	Ascomycota	Dothideomycetes	Tubeufiales	Wiesneriomycetaceae	Wiesneriomyces	685	0	0	0	0	0	0	0	0	0	1
Fungi	Ascomycota	Dothideomycetes	Tubeufiales	Wiesneriomycetaceae		160	0	0	0	0	0	0	0	0	0	1
Fungi	Ascomycota	Dothideomycetes	Tubeufiales			127	0	0	0	0	0	0	0	0	0	1
Fungi	Ascomycota	Dothideomycetes	Valsariales	Valsariaceae	Bambusaria	1	0	0	0	0	0	0	0	0	0	1
Fungi	Ascomycota	Dothideomycetes	Valsariales	Valsariaceae	Myrmaecium	22	0	0	0	0	0	0	0	0	0	1
Fungi	Ascomycota	Dothideomycetes	Valsariales	Valsariaceae	Valsaria	36	0	0	0	0	0	0	0	0	0	1
Fungi	Ascomycota	Dothideomycetes	Valsariales	Valsariaceae		7	0	0	0	0	0	0	0	0	0	1
Fungi	Ascomycota	Dothideomycetes	Venturiales	Sympoventuriaceae	Fusicladium	146	0	0	0	0	0	1	0	0	1	0
Fungi	Ascomycota	Dothideomycetes	Venturiales	Sympoventuriaceae	Matsushimaea	4	0	0	0	0	0	0	0	0	0	1
Fungi	Ascomycota	Dothideomycetes	Venturiales	Sympoventuriaceae	Melnikomyces	74	0	0	0	0	0	0	0	0	0	1
Fungi	Ascomycota	Dothideomycetes	Venturiales	Sympoventuriaceae	Mycosisymbrium	15	0	0	0	0	0	0	0	0	0	1
Fungi	Ascomycota	Dothideomycetes	Venturiales	Sympoventuriaceae	Ochroconis	2637	0	0	0	0	0	1	0	1	2	0
Fungi	Ascomycota	Dothideomycetes	Venturiales	Sympoventuriaceae	Pseudosigmoidea	737	0	0	0	0	0	0	0	0	0	1
Fungi	Ascomycota	Dothideomycetes	Venturiales	Sympoventuriaceae	Scolecobasidium	622	0	0	0	0	0	1	0	0	1	0
Fungi	Ascomycota	Dothideomycetes	Venturiales	Sympoventuriaceae	Sympoventuria	86	0	0	0	0	0	0	0	0	0	1
Fungi	Ascomycota	Dothideomycetes	Venturiales	Sympoventuriaceae	Tetracoccosporium	25	0	0	0	0	0	0	0	0	0	1
Fungi	Ascomycota	Dothideomycetes	Venturiales	Sympoventuriaceae	Troposporella	22	0	0	0	0	0	0	0	0	0	1
Fungi	Ascomycota	Dothideomycetes	Venturiales	Sympoventuriaceae	Veronaeopsis	381	0	0	0	0	0	0	0	0	0	1
Fungi	Ascomycota	Dothideomycetes	Venturiales	Sympoventuriaceae	Verruconis	118	0	0	0	0	0	1	0	0	1	0
Fungi	Ascomycota	Dothideomycetes	Venturiales	Sympoventuriaceae		2210	0	0	0	0	0	0	0	0	0	1
Fungi	Ascomycota	Dothideomycetes	Venturiales	Venturiaceae	Cylindrosympodium	486	0	0	0	0	0	1	0	0	1	0
Fungi	Ascomycota	Dothideomycetes	Venturiales	Venturiaceae	Magnohelicospora	192	0	0	0	0	0	0	0	0	0	1
Fungi	Ascomycota	Dothideomycetes	Venturiales	Venturiaceae	Neocoleroa	6	0	0	0	0	0	1	0	0	1	0
Fungi	Ascomycota	Dothideomycetes	Venturiales	Venturiaceae	Protoventuria	17	0	0	0	0	0	1	0	0	1	0
Fungi	Ascomycota	Dothideomycetes	Venturiales	Venturiaceae	Pseudoanungitea	794	0	0	0	0	0	0	0	0	0	1
Fungi	Ascomycota	Dothideomycetes	Venturiales	Venturiaceae	Sympodiella	1611	0	0	0	0	0	0	0	0	0	1
Fungi	Ascomycota	Dothideomycetes	Venturiales	Venturiaceae	Tothia	9	0	0	0	0	0	0	0	0	0	1
Fungi	Ascomycota	Dothideomycetes	Venturiales	Venturiaceae	Tyrannosorus	377	0	0	0	0	0	0	0	0	0	1
Fungi	Ascomycota	Dothideomycetes	Venturiales	Venturiaceae	Venturia	4637	0	0	0	0	0	1	0	0	1	0
Fungi	Ascomycota	Dothideomycetes	Venturiales	Venturiaceae		2498	0	0	0	0	0	0	0	0	0	1
Fungi	Ascomycota	Dothideomycetes	Venturiales	Venturiales_family_incertae_sedis	Cylindrosympodioides	194	0	0	0	0	0	0	0	0	0	1
Fungi	Ascomycota	Dothideomycetes	Venturiales	Venturiales_family_incertae_sedis		69	0	0	0	0	0	0	0	0	0	1
Fungi	Ascomycota	Dothideomycetes	Venturiales			9837	0	0	0	0	0	0	0	0	0	1
Fungi	Ascomycota	Dothideomycetes	Zeloasperisporiales	Zeloasperisporiaceae	Zeloasperisporium	7	0	0	0	0	0	1	0	0	1	0
Fungi	Ascomycota	Dothideomycetes				5407	0	0	0	0	0	0	0	0	0	1
Fungi	Ascomycota	Eurotiomycetes	Arachnomycetales	Arachnomycetaceae	Arachnomyces	136	0	0	0	0	0	1	0	1	2	0
Fungi	Ascomycota	Eurotiomycetes	Arachnomycetales	Arachnomycetaceae		6	0	0	0	0	0	1	0	1	2	0
Fungi	Ascomycota	Eurotiomycetes	Arachnomycetales			2	0	0	0	0	0	1	0	1	2	0
Fungi	Ascomycota	Eurotiomycetes	Chaetothyriales	Chaetothyriaceae	Camptophora	8	0	0	0	0	0	0	0	0	0	1
Fungi	Ascomycota	Eurotiomycetes	Chaetothyriales	Chaetothyriaceae	Ceramothyrium	17	0	0	0	0	0	0	0	0	0	1
Fungi	Ascomycota	Eurotiomycetes	Chaetothyriales	Chaetothyriaceae	Chaetothyrium	8	0	0	0	0	0	1	0	0	1	0
Fungi	Ascomycota	Eurotiomycetes	Chaetothyriales	Chaetothyriaceae		269	0	0	0	0	0	0	0	0	0	1
Fungi	Ascomycota	Eurotiomycetes	Chaetothyriales	Chaetothyriales_family_incertae_sedis	Bacillicladium	2	0	0	0	0	0	0	0	0	0	1
Fungi	Ascomycota	Eurotiomycetes	Chaetothyriales	Chaetothyriales_family_incertae_sedis	Bahusakala	51	0	0	0	0	0	0	0	0	0	1
Fungi	Ascomycota	Eurotiomycetes	Chaetothyriales	Chaetothyriales_family_incertae_sedis	Ceratosporella	21	0	0	0	0	0	0	0	0	0	1
Fungi	Ascomycota	Eurotiomycetes	Chaetothyriales	Chaetothyriales_family_incertae_sedis	Phaeoannellomyces	95	0	0	0	0	0	1	0	1	2	0
Fungi	Ascomycota	Eurotiomycetes	Chaetothyriales	Chaetothyriales_family_incertae_sedis	Sarcinomyces	110	0	0	0	0	0	0	0	0	0	1
Fungi	Ascomycota	Eurotiomycetes	Chaetothyriales	Chaetothyriales_family_incertae_sedis	Stachybotryna	41	0	0	0	0	0	0	0	0	0	1
Fungi	Ascomycota	Eurotiomycetes	Chaetothyriales	Chaetothyriales_family_incertae_sedis	Uncispora	12	0	0	0	0	0	0	0	0	0	1
Fungi	Ascomycota	Eurotiomycetes	Chaetothyriales	Chaetothyriales_family_incertae_sedis	Xenobotrytis	143	0	0	0	0	0	0	0	0	0	1
Fungi	Ascomycota	Eurotiomycetes	Chaetothyriales	Chaetothyriales_family_incertae_sedis		151	0	0	0	0	0	0	0	0	0	1
Fungi	Ascomycota	Eurotiomycetes	Chaetothyriales	Coccodiniaceae	Microxiphium	11	0	0	0	0	0	0	0	0	0	1
Fungi	Ascomycota	Eurotiomycetes	Chaetothyriales	Coccodiniaceae		5	0	0	0	0	0	0	0	0	0	1
Fungi	Ascomycota	Eurotiomycetes	Chaetothyriales	Cyphellophoraceae	Anthopsis	102	0	0	0	0	0	1	0	1	2	0
Fungi	Ascomycota	Eurotiomycetes	Chaetothyriales	Cyphellophoraceae	Cyphellophora	1511	0	0	0	0	0	1	0	1	2	0
Fungi	Ascomycota	Eurotiomycetes	Chaetothyriales	Cyphellophoraceae	Paracostantinella	8	0	0	0	0	0	0	0	0	0	1
Fungi	Ascomycota	Eurotiomycetes	Chaetothyriales	Cyphellophoraceae		516	0	0	0	0	0	0	0	0	0	1
Fungi	Ascomycota	Eurotiomycetes	Chaetothyriales	Epibryaceae	Epibryon	96	0	0	0	0	0	1	0	0	1	0
Fungi	Ascomycota	Eurotiomycetes	Chaetothyriales	Epibryaceae		1	0	0	0	0	0	0	0	0	0	1
Fungi	Ascomycota	Eurotiomycetes	Chaetothyriales	Herpotrichiellaceae	Aculeata	77	0	0	0	0	0	0	0	0	0	1
Fungi	Ascomycota	Eurotiomycetes	Chaetothyriales	Herpotrichiellaceae	Argopericonia	2	0	0	0	0	0	0	0	0	0	1
Fungi	Ascomycota	Eurotiomycetes	Chaetothyriales	Herpotrichiellaceae	Brycekendrickomyces	29	0	0	0	0	0	1	0	0	1	0
Fungi	Ascomycota	Eurotiomycetes	Chaetothyriales	Herpotrichiellaceae	Capronia	5674	0	0	0	0	0	1	0	1	2	0
Fungi	Ascomycota	Eurotiomycetes	Chaetothyriales	Herpotrichiellaceae	Cladophialophora	53289	0	0	0	0	0	1	0	1	2	0
Fungi	Ascomycota	Eurotiomycetes	Chaetothyriales	Herpotrichiellaceae	Coniosporium	1070	0	0	0	0	0	1	0	0	1	0
Fungi	Ascomycota	Eurotiomycetes	Chaetothyriales	Herpotrichiellaceae	Cyphellophora	81	0	0	0	0	0	1	0	1	2	0
Fungi	Ascomycota	Eurotiomycetes	Chaetothyriales	Herpotrichiellaceae	Digitopodium	7	0	0	0	0	0	0	0	0	0	1
Fungi	Ascomycota	Eurotiomycetes	Chaetothyriales	Herpotrichiellaceae	Exophiala	7881	0	0	0	0	0	1	0	1	2	0
Fungi	Ascomycota	Eurotiomycetes	Chaetothyriales	Herpotrichiellaceae	Fonsecaea	198	0	0	0	0	0	1	0	1	2	0
Fungi	Ascomycota	Eurotiomycetes	Chaetothyriales	Herpotrichiellaceae	Melanchlenus	2	0	0	0	0	0	0	0	1	1	0
Fungi	Ascomycota	Eurotiomycetes	Chaetothyriales	Herpotrichiellaceae	Melanoctona	68	0	0	0	0	0	0	0	0	0	1
Fungi	Ascomycota	Eurotiomycetes	Chaetothyriales	Herpotrichiellaceae	Metulocladosporiella	2	0	0	0	0	0	1	0	0	1	0
Fungi	Ascomycota	Eurotiomycetes	Chaetothyriales	Herpotrichiellaceae	Minimelanolocus	260	0	0	0	0	0	0	0	0	0	1
Fungi	Ascomycota	Eurotiomycetes	Chaetothyriales	Herpotrichiellaceae	Neophaeococcomyces	1510	0	0	1	0	0	1	0	0	2	0
Fungi	Ascomycota	Eurotiomycetes	Chaetothyriales	Herpotrichiellaceae	Phialophora	265	0	0	0	0	0	1	0	0	1	0
Fungi	Ascomycota	Eurotiomycetes	Chaetothyriales	Herpotrichiellaceae	Rhinocladiella	1259	0	0	0	0	0	1	0	1	2	0
Fungi	Ascomycota	Eurotiomycetes	Chaetothyriales	Herpotrichiellaceae	Sorocybe	181	0	0	0	0	0	0	0	0	0	1
Fungi	Ascomycota	Eurotiomycetes	Chaetothyriales	Herpotrichiellaceae	Thysanorea	10	0	0	0	0	0	0	0	0	0	1
Fungi	Ascomycota	Eurotiomycetes	Chaetothyriales	Herpotrichiellaceae	Veronaea	566	0	0	0	0	0	1	0	0	1	0
Fungi	Ascomycota	Eurotiomycetes	Chaetothyriales	Herpotrichiellaceae	Xylohypha	244	0	0	0	0	0	1	0	1	2	0
Fungi	Ascomycota	Eurotiomycetes	Chaetothyriales	Herpotrichiellaceae		12990	0	0	0	0	0	0	0	0	0	1
Fungi	Ascomycota	Eurotiomycetes	Chaetothyriales	Paracladophialophoraceae	Paracladophialophora	40	0	0	0	0	0	1	0	0	1	0
Fungi	Ascomycota	Eurotiomycetes	Chaetothyriales	Paracladophialophoraceae		34	0	0	0	0	0	0	0	0	0	1
Fungi	Ascomycota	Eurotiomycetes	Chaetothyriales	Pyrenotrichaceae	Neophaeococcomyces	41	0	0	1	0	0	1	0	0	2	0
Fungi	Ascomycota	Eurotiomycetes	Chaetothyriales	Trichomeriaceae	Alatosessilispora	66	0	0	0	0	0	0	0	0	0	1
Fungi	Ascomycota	Eurotiomycetes	Chaetothyriales	Trichomeriaceae	Arthrocladium	437	0	0	0	0	0	1	0	1	2	0
Fungi	Ascomycota	Eurotiomycetes	Chaetothyriales	Trichomeriaceae	Bradymyces	162	0	0	0	0	0	1	0	0	1	0
Fungi	Ascomycota	Eurotiomycetes	Chaetothyriales	Trichomeriaceae	Knufia	9751	0	0	0	0	0	1	0	0	1	0
Fungi	Ascomycota	Eurotiomycetes	Chaetothyriales	Trichomeriaceae	Lithophila	9	0	0	0	0	0	0	0	0	0	1
Fungi	Ascomycota	Eurotiomycetes	Chaetothyriales	Trichomeriaceae	Neostrelitziana	8	0	0	0	0	0	1	0	0	1	0
Fungi	Ascomycota	Eurotiomycetes	Chaetothyriales	Trichomeriaceae	Ordus	1	0	0	0	0	0	0	0	0	0	1
Fungi	Ascomycota	Eurotiomycetes	Chaetothyriales	Trichomeriaceae	Strelitziana	277	0	0	0	0	0	1	0	0	1	0
Fungi	Ascomycota	Eurotiomycetes	Chaetothyriales	Trichomeriaceae	Trichomerium	194	0	0	0	0	0	0	0	0	0	1
Fungi	Ascomycota	Eurotiomycetes	Chaetothyriales	Trichomeriaceae		820	0	0	0	0	0	0	0	0	0	1
Fungi	Ascomycota	Eurotiomycetes	Chaetothyriales			14604	0	0	0	0	0	0	0	0	0	1
Fungi	Ascomycota	Eurotiomycetes	Coryneliales	Coryneliaceae	Caliciopsis	21	0	0	0	0	0	1	0	0	1	0
Fungi	Ascomycota	Eurotiomycetes	Coryneliales	Coryneliaceae	Corynelia	14	0	0	0	0	0	1	0	0	1	0
Fungi	Ascomycota	Eurotiomycetes	Coryneliales	Coryneliaceae	Hypsotheca	2	0	0	0	0	0	0	0	0	0	1
Fungi	Ascomycota	Eurotiomycetes	Coryneliales	Coryneliaceae		70	0	0	0	0	0	0	0	0	0	1
Fungi	Ascomycota	Eurotiomycetes	Coryneliales	Eremascaceae		3	0	0	0	0	0	0	0	0	0	1
Fungi	Ascomycota	Eurotiomycetes	Coryneliales			25	0	0	0	0	0	0	0	0	0	1
Fungi	Ascomycota	Eurotiomycetes	Eurotiales	Aspergillaceae	Aspergillus	8774	0	0	0	1	0	0	0	1	2	0
Fungi	Ascomycota	Eurotiomycetes	Eurotiales	Aspergillaceae	Chromocleista	1	0	0	0	0	0	0	0	0	0	1
Fungi	Ascomycota	Eurotiomycetes	Eurotiales	Aspergillaceae	Emericella	1	0	0	0	1	0	0	0	1	2	0
Fungi	Ascomycota	Eurotiomycetes	Eurotiales	Aspergillaceae	Hamigera	29	0	0	0	1	0	0	0	0	1	0
Fungi	Ascomycota	Eurotiomycetes	Eurotiales	Aspergillaceae	Heterocephalum	8	0	0	0	0	0	0	0	0	0	1
Fungi	Ascomycota	Eurotiomycetes	Eurotiales	Aspergillaceae	Leiothecium	24	0	0	0	0	0	0	0	0	0	1
Fungi	Ascomycota	Eurotiomycetes	Eurotiales	Aspergillaceae	Monascus	10	0	0	0	1	0	0	0	0	1	0
Fungi	Ascomycota	Eurotiomycetes	Eurotiales	Aspergillaceae	Neosartorya	216	0	0	0	1	0	0	0	1	2	0
Fungi	Ascomycota	Eurotiomycetes	Eurotiales	Aspergillaceae	Penicilliopsis	21	0	0	0	1	0	0	0	0	1	0
Fungi	Ascomycota	Eurotiomycetes	Eurotiales	Aspergillaceae	Penicillium	58709	0	0	0	1	0	0	0	1	2	0
Fungi	Ascomycota	Eurotiomycetes	Eurotiales	Aspergillaceae	Phialomyces	77	0	0	0	1	0	1	0	0	2	0
Fungi	Ascomycota	Eurotiomycetes	Eurotiales	Aspergillaceae	Phialosimplex	3	0	0	0	0	0	1	0	0	1	0
Fungi	Ascomycota	Eurotiomycetes	Eurotiales	Aspergillaceae	Polypaecilum	1	0	0	0	0	0	0	0	1	1	0
Fungi	Ascomycota	Eurotiomycetes	Eurotiales	Aspergillaceae	Sclerocleista	26	0	0	0	1	0	0	0	0	1	0
Fungi	Ascomycota	Eurotiomycetes	Eurotiales	Aspergillaceae	Xeromyces	4	0	0	0	0	0	0	0	0	0	1
Fungi	Ascomycota	Eurotiomycetes	Eurotiales	Aspergillaceae		7783	0	0	0	1	0	0	0	0	1	0
Fungi	Ascomycota	Eurotiomycetes	Eurotiales	Elaphomycetaceae	Elaphomyces	2159	1	0	0	0	0	0	0	0	1	0
Fungi	Ascomycota	Eurotiomycetes	Eurotiales	Elaphomycetaceae	Pseudotulostoma	3	1	0	0	0	0	0	0	0	1	0
Fungi	Ascomycota	Eurotiomycetes	Eurotiales	Elaphomycetaceae		40	1	0	0	0	0	0	0	0	1	0
Fungi	Ascomycota	Eurotiomycetes	Eurotiales	Thermoascaceae	Byssochlamys	122	0	0	0	1	0	0	0	0	1	0
Fungi	Ascomycota	Eurotiomycetes	Eurotiales	Thermoascaceae	Paecilomyces	427	0	0	0	0	0	1	0	0	1	0
Fungi	Ascomycota	Eurotiomycetes	Eurotiales	Thermoascaceae		51	0	0	0	0	0	0	0	0	0	1
Fungi	Ascomycota	Eurotiomycetes	Eurotiales	Trichocomaceae	Dendrosphaera	1	0	0	0	1	0	0	0	0	1	0
Fungi	Ascomycota	Eurotiomycetes	Eurotiales	Trichocomaceae	Rasamsonia	49	0	0	0	1	0	1	0	1	3	0
Fungi	Ascomycota	Eurotiomycetes	Eurotiales	Trichocomaceae	Sagenomella	1212	0	0	0	1	0	0	0	1	2	0
Fungi	Ascomycota	Eurotiomycetes	Eurotiales	Trichocomaceae	Talaromyces	6702	0	0	0	1	0	0	0	1	2	0
Fungi	Ascomycota	Eurotiomycetes	Eurotiales	Trichocomaceae	Thermomyces	37	0	0	0	1	0	1	0	0	2	0
Fungi	Ascomycota	Eurotiomycetes	Eurotiales	Trichocomaceae	Trichocoma	3	0	0	0	1	0	0	0	0	1	0
Fungi	Ascomycota	Eurotiomycetes	Eurotiales	Trichocomaceae		1727	0	0	0	1	0	0	0	0	1	0
Fungi	Ascomycota	Eurotiomycetes	Eurotiales			2164	0	0	0	0	0	0	0	0	0	1
Fungi	Ascomycota	Eurotiomycetes	Eurotiomycetes_order_incertae_sedis			314	0	0	0	0	0	0	0	0	0	1
Fungi	Ascomycota	Eurotiomycetes	Mycocaliciales	Mycocaliciaceae	Mycocalicium	3	0	0	0	0	0	0	0	0	0	1
Fungi	Ascomycota	Eurotiomycetes	Mycocaliciales	Mycocaliciaceae	Stenocybe	1	0	0	0	0	0	0	0	0	0	1
Fungi	Ascomycota	Eurotiomycetes	Mycocaliciales	Mycocaliciaceae		4	0	0	0	0	0	0	0	0	0	1
Fungi	Ascomycota	Eurotiomycetes	Mycocaliciales	Mycocaliciales_family_incertae_sedis	Oosporidium	9	0	0	1	0	0	0	0	0	1	0
Fungi	Ascomycota	Eurotiomycetes	Onygenales	Ajellomycetaceae	Ajellomyces	1	0	0	0	0	0	1	0	1	2	0
Fungi	Ascomycota	Eurotiomycetes	Onygenales	Ajellomycetaceae	Blastomyces	1	0	0	0	0	0	1	0	1	2	0
Fungi	Ascomycota	Eurotiomycetes	Onygenales	Ajellomycetaceae	Emergomyces	2	0	0	0	0	0	1	0	1	2	0
Fungi	Ascomycota	Eurotiomycetes	Onygenales	Ajellomycetaceae	Emmonsiellopsis	42	0	0	0	0	0	0	0	0	0	1
Fungi	Ascomycota	Eurotiomycetes	Onygenales	Ajellomycetaceae	Helicocarpus	3	0	0	0	0	0	1	0	1	2	0
Fungi	Ascomycota	Eurotiomycetes	Onygenales	Ajellomycetaceae	Histoplasma	3	0	0	0	0	0	1	0	1	2	0
Fungi	Ascomycota	Eurotiomycetes	Onygenales	Ajellomycetaceae		106	0	0	0	0	0	0	0	0	0	1
Fungi	Ascomycota	Eurotiomycetes	Onygenales	Arthrodermataceae	Arthroderma	67	0	0	0	0	0	1	0	1	2	0
Fungi	Ascomycota	Eurotiomycetes	Onygenales	Arthrodermataceae	Ctenomyces	23	0	0	0	0	0	0	0	0	0	1
Fungi	Ascomycota	Eurotiomycetes	Onygenales	Arthrodermataceae	Guarromyces	6	0	0	0	0	0	0	0	0	0	1
Fungi	Ascomycota	Eurotiomycetes	Onygenales	Arthrodermataceae	Microsporum	4	0	0	0	0	0	1	0	1	2	0
Fungi	Ascomycota	Eurotiomycetes	Onygenales	Arthrodermataceae	Nannizzia	7	0	0	0	0	0	0	0	1	1	0
Fungi	Ascomycota	Eurotiomycetes	Onygenales	Arthrodermataceae	Paraphyton	7	0	0	0	0	0	0	0	1	1	0
Fungi	Ascomycota	Eurotiomycetes	Onygenales	Arthrodermataceae	Trichophyton	37	0	0	0	0	0	1	0	0	1	0
Fungi	Ascomycota	Eurotiomycetes	Onygenales	Arthrodermataceae		23	0	0	0	0	0	0	0	0	0	1
Fungi	Ascomycota	Eurotiomycetes	Onygenales	Ascosphaeraceae	Ascosphaera	17	0	0	0	0	0	1	0	0	1	0
Fungi	Ascomycota	Eurotiomycetes	Onygenales	Ascosphaeraceae		2	0	0	0	0	0	0	0	0	0	1
Fungi	Ascomycota	Eurotiomycetes	Onygenales	Gymnoascaceae	Amaurascopsis	7	0	0	0	0	0	0	0	0	0	1
Fungi	Ascomycota	Eurotiomycetes	Onygenales	Gymnoascaceae	Arachniotus	48	0	0	0	0	0	0	0	0	0	1
Fungi	Ascomycota	Eurotiomycetes	Onygenales	Gymnoascaceae	Disarticulatus	1	0	0	0	0	0	0	0	0	0	1
Fungi	Ascomycota	Eurotiomycetes	Onygenales	Gymnoascaceae	Gymnascella	45	0	0	0	0	0	0	0	0	0	1
Fungi	Ascomycota	Eurotiomycetes	Onygenales	Gymnoascaceae	Gymnoascus	152	0	0	0	0	0	0	0	0	0	1
Fungi	Ascomycota	Eurotiomycetes	Onygenales	Gymnoascaceae	Kraurogymnocarpa	25	0	0	0	0	0	0	0	0	0	1
Fungi	Ascomycota	Eurotiomycetes	Onygenales	Gymnoascaceae	Mallochia	56	0	0	0	0	0	0	0	0	0	1
Fungi	Ascomycota	Eurotiomycetes	Onygenales	Gymnoascaceae	Rollandina	1	0	0	0	0	0	1	0	0	1	0
Fungi	Ascomycota	Eurotiomycetes	Onygenales	Gymnoascaceae	Sporendonema	2	0	0	0	1	0	0	0	0	1	0
Fungi	Ascomycota	Eurotiomycetes	Onygenales	Gymnoascaceae		78	0	0	0	0	0	0	0	0	0	1
Fungi	Ascomycota	Eurotiomycetes	Onygenales	Nannizziopsidaceae		1	0	0	0	0	0	0	0	0	0	1
Fungi	Ascomycota	Eurotiomycetes	Onygenales	Onygenaceae	Amauroascus	324	0	0	0	0	0	0	0	0	0	1
Fungi	Ascomycota	Eurotiomycetes	Onygenales	Onygenaceae	Anixiopsis	1	0	0	0	0	0	0	0	0	0	1
Fungi	Ascomycota	Eurotiomycetes	Onygenales	Onygenaceae	Aphanoascella	1	0	0	0	0	0	1	0	0	1	0
Fungi	Ascomycota	Eurotiomycetes	Onygenales	Onygenaceae	Aphanoascus	138	0	0	0	0	0	0	0	1	1	0
Fungi	Ascomycota	Eurotiomycetes	Onygenales	Onygenaceae	Arachnotheca	107	0	0	0	0	0	0	0	0	0	1
Fungi	Ascomycota	Eurotiomycetes	Onygenales	Onygenaceae	Auxarthron	1113	0	0	0	0	0	0	0	0	0	1
Fungi	Ascomycota	Eurotiomycetes	Onygenales	Onygenaceae	Byssoonygena	4	0	0	0	0	0	0	0	0	0	1
Fungi	Ascomycota	Eurotiomycetes	Onygenales	Onygenaceae	Chrysosporium	263	0	0	0	0	0	0	0	0	0	1
Fungi	Ascomycota	Eurotiomycetes	Onygenales	Onygenaceae	Keratinophyton	7	0	0	0	0	0	0	0	0	0	1
Fungi	Ascomycota	Eurotiomycetes	Onygenales	Onygenaceae	Leucothecium	165	0	0	0	0	0	1	0	0	1	0
Fungi	Ascomycota	Eurotiomycetes	Onygenales	Onygenaceae	Malbranchea	50	0	0	0	0	0	0	0	0	0	1
Fungi	Ascomycota	Eurotiomycetes	Onygenales	Onygenaceae	Myriodontium	138	0	0	0	0	0	0	0	0	0	1
Fungi	Ascomycota	Eurotiomycetes	Onygenales	Onygenaceae	Onygena	3	0	0	0	0	0	0	0	0	0	1
Fungi	Ascomycota	Eurotiomycetes	Onygenales	Onygenaceae	Paranannizziopsis	1	0	0	0	0	0	1	0	0	1	0
Fungi	Ascomycota	Eurotiomycetes	Onygenales	Onygenaceae	Pectinotrichum	3	0	0	0	0	0	0	0	0	0	1
Fungi	Ascomycota	Eurotiomycetes	Onygenales	Onygenaceae	Polytolypa	13	0	0	0	0	0	0	0	0	0	1
Fungi	Ascomycota	Eurotiomycetes	Onygenales	Onygenaceae	Renispora	1	0	0	0	0	0	0	0	0	0	1
Fungi	Ascomycota	Eurotiomycetes	Onygenales	Onygenaceae	Testudomyces	2	0	0	0	0	0	0	0	0	0	1
Fungi	Ascomycota	Eurotiomycetes	Onygenales	Onygenaceae	Uncinocarpus	5	0	0	0	0	0	0	0	0	0	1
Fungi	Ascomycota	Eurotiomycetes	Onygenales	Onygenaceae	Xanthothecium	14	0	0	0	0	0	0	0	1	1	0
Fungi	Ascomycota	Eurotiomycetes	Onygenales	Onygenaceae		637	0	0	0	0	0	0	0	0	0	1
Fungi	Ascomycota	Eurotiomycetes	Onygenales	Onygenales_family_incertae_sedis	Arcuadendron	28	0	0	0	0	0	1	0	0	1	0
Fungi	Ascomycota	Eurotiomycetes	Onygenales	Onygenales_family_incertae_sedis	Arthropsis	120	0	0	0	0	0	1	0	0	1	0
Fungi	Ascomycota	Eurotiomycetes	Onygenales	Onygenales_family_incertae_sedis	Diploospora	2	0	0	0	0	0	0	0	0	0	1
Fungi	Ascomycota	Eurotiomycetes	Onygenales	Onygenales_family_incertae_sedis		99	0	0	0	0	0	0	0	0	0	1
Fungi	Ascomycota	Eurotiomycetes	Onygenales	Spiromastigaceae	Pseudospiromastix	3	0	0	0	0	0	0	0	0	0	1
Fungi	Ascomycota	Eurotiomycetes	Onygenales	Spiromastigaceae	Spiromastix	361	0	0	0	0	0	0	0	0	0	1
Fungi	Ascomycota	Eurotiomycetes	Onygenales	Spiromastigaceae		187	0	0	0	0	0	0	0	0	0	1
Fungi	Ascomycota	Eurotiomycetes	Onygenales			6044	0	0	0	0	0	0	0	0	0	1
Fungi	Ascomycota	Eurotiomycetes	Phaeomoniellales	Celotheliaceae	Aequabiliella	46	0	0	0	0	0	1	0	0	1	0
Fungi	Ascomycota	Eurotiomycetes	Phaeomoniellales	Celotheliaceae	Celerioriella	11	0	0	0	0	0	1	0	0	1	0
Fungi	Ascomycota	Eurotiomycetes	Phaeomoniellales	Celotheliaceae	Moristroma	3	0	0	0	0	0	1	0	0	1	0
Fungi	Ascomycota	Eurotiomycetes	Phaeomoniellales	Celotheliaceae	Neophaeomoniella	77	0	0	0	0	0	1	0	0	1	0
Fungi	Ascomycota	Eurotiomycetes	Phaeomoniellales	Celotheliaceae	Paraphaeomoniella	24	0	0	0	0	0	1	0	0	1	0
Fungi	Ascomycota	Eurotiomycetes	Phaeomoniellales	Celotheliaceae	Phaeomoniella	203	0	0	0	0	0	1	0	0	1	0
Fungi	Ascomycota	Eurotiomycetes	Phaeomoniellales	Celotheliaceae	Pseudophaeomoniella	17	0	0	0	0	0	1	0	0	1	0
Fungi	Ascomycota	Eurotiomycetes	Phaeomoniellales	Celotheliaceae	Xenocylindrosporium	86	0	0	0	0	0	1	0	0	1	0
Fungi	Ascomycota	Eurotiomycetes	Phaeomoniellales	Celotheliaceae		133	0	0	0	0	0	1	0	0	1	0
Fungi	Ascomycota	Eurotiomycetes	Phaeomoniellales	Phaeomoniellaceae	Paraphaeoisaria	1	0	0	0	0	0	0	0	0	0	1
Fungi	Ascomycota	Eurotiomycetes	Phaeomoniellales	Phaeomoniellaceae		1	0	0	0	0	0	1	0	0	1	0
Fungi	Ascomycota	Eurotiomycetes	Phaeomoniellales			204	0	0	0	0	0	1	0	0	1	0
Fungi	Ascomycota	Eurotiomycetes	Pyrenulales	Pyrenulaceae	Pyrenula	5	0	0	0	0	0	0	0	0	0	1
Fungi	Ascomycota	Eurotiomycetes	Pyrenulales	Pyrenulaceae		3	0	0	0	0	0	0	0	0	0	1
Fungi	Ascomycota	Eurotiomycetes	Rhynchostomatales	Rhynchostomataceae		7	0	0	0	0	0	0	0	0	0	1
Fungi	Ascomycota	Eurotiomycetes	Sclerococcales	Dactylosporaceae	Dactylospora	308	0	0	0	0	0	1	0	0	1	0
Fungi	Ascomycota	Eurotiomycetes	Sclerococcales	Dactylosporaceae	Fusichalara	15	0	0	0	0	0	0	0	0	0	1
Fungi	Ascomycota	Eurotiomycetes	Sclerococcales	Dactylosporaceae	Pseudosclerococcum	1	0	0	0	0	0	0	0	0	0	1
Fungi	Ascomycota	Eurotiomycetes	Sclerococcales	Dactylosporaceae	Rhopalophora	28	0	0	0	0	0	0	0	0	0	1
Fungi	Ascomycota	Eurotiomycetes	Sclerococcales	Dactylosporaceae	Sclerococcum	3153	0	0	0	0	0	1	0	0	1	0
Fungi	Ascomycota	Eurotiomycetes	Sclerococcales	Dactylosporaceae		164	0	0	0	0	0	0	0	0	0	1
Fungi	Ascomycota	Eurotiomycetes	Sclerococcales			1536	0	0	0	0	0	0	0	0	0	1
Fungi	Ascomycota	Eurotiomycetes	Verrucariales	Lichenotheliaceae		6	0	0	0	0	0	0	0	0	0	1
Fungi	Ascomycota	Eurotiomycetes	Verrucariales	Verrucariaceae	Agonimia	236	0	0	0	0	0	0	0	0	0	1
Fungi	Ascomycota	Eurotiomycetes	Verrucariales	Verrucariaceae	Atla	45	0	0	0	0	0	0	0	0	0	1
Fungi	Ascomycota	Eurotiomycetes	Verrucariales	Verrucariaceae	Bagliettoa	33	0	0	0	0	0	0	0	0	0	1
Fungi	Ascomycota	Eurotiomycetes	Verrucariales	Verrucariaceae	Catapyrenium	17	0	0	0	0	0	0	0	0	0	1
Fungi	Ascomycota	Eurotiomycetes	Verrucariales	Verrucariaceae	Endocarpon	546	0	0	0	0	0	0	0	0	0	1
Fungi	Ascomycota	Eurotiomycetes	Verrucariales	Verrucariaceae	Flakea	4	0	0	0	0	0	0	0	0	0	1
Fungi	Ascomycota	Eurotiomycetes	Verrucariales	Verrucariaceae	Heteroplacidium	2	0	0	0	0	0	0	0	0	0	1
Fungi	Ascomycota	Eurotiomycetes	Verrucariales	Verrucariaceae	Placidiopsis	4	0	0	0	0	0	0	0	0	0	1
Fungi	Ascomycota	Eurotiomycetes	Verrucariales	Verrucariaceae	Placidium	37	0	0	0	0	0	0	0	0	0	1
Fungi	Ascomycota	Eurotiomycetes	Verrucariales	Verrucariaceae	Polyblastia	20	0	0	0	0	0	0	0	0	0	1
Fungi	Ascomycota	Eurotiomycetes	Verrucariales	Verrucariaceae	Psoroglaena	23	0	0	0	0	0	0	0	0	0	1
Fungi	Ascomycota	Eurotiomycetes	Verrucariales	Verrucariaceae	Sporodictyon	4	0	0	0	0	0	0	0	0	0	1
Fungi	Ascomycota	Eurotiomycetes	Verrucariales	Verrucariaceae	Staurothele	8	0	0	0	0	0	0	0	0	0	1
Fungi	Ascomycota	Eurotiomycetes	Verrucariales	Verrucariaceae	Thelidium	6	0	0	0	0	0	0	0	0	0	1
Fungi	Ascomycota	Eurotiomycetes	Verrucariales	Verrucariaceae	Verrucaria	540	0	0	0	0	0	0	0	0	0	1
Fungi	Ascomycota	Eurotiomycetes	Verrucariales	Verrucariaceae	Verruculopsis	6	0	0	0	0	0	1	0	0	1	0
Fungi	Ascomycota	Eurotiomycetes	Verrucariales	Verrucariaceae		588	0	0	0	0	0	0	0	0	0	1
Fungi	Ascomycota	Eurotiomycetes	Verrucariales			456	0	0	0	0	0	0	0	0	0	1
Fungi	Ascomycota	Eurotiomycetes				1837	0	0	0	0	0	0	0	0	0	1
Fungi	Ascomycota	Geoglossomycetes	Geoglossales	Geoglossaceae	Geoglossum	1100	0	0	0	0	0	0	0	0	0	1
Fungi	Ascomycota	Geoglossomycetes	Geoglossales	Geoglossaceae	Glutinoglossum	207	0	0	0	0	0	0	0	0	0	1
Fungi	Ascomycota	Geoglossomycetes	Geoglossales	Geoglossaceae	Hemileucoglossum	132	0	0	0	0	0	0	0	0	0	1
Fungi	Ascomycota	Geoglossomycetes	Geoglossales	Geoglossaceae	Leucoglossum	20	0	0	0	0	0	0	0	0	0	1
Fungi	Ascomycota	Geoglossomycetes	Geoglossales	Geoglossaceae	Maasoglossum	39	0	0	0	0	0	0	0	0	0	1
Fungi	Ascomycota	Geoglossomycetes	Geoglossales	Geoglossaceae	Sabuloglossum	46	0	0	0	0	0	0	0	0	0	1
Fungi	Ascomycota	Geoglossomycetes	Geoglossales	Geoglossaceae	Sarcoleotia	111	0	0	0	0	0	0	0	0	0	1
Fungi	Ascomycota	Geoglossomycetes	Geoglossales	Geoglossaceae	Trichoglossum	391	0	0	0	0	0	0	0	0	0	1
Fungi	Ascomycota	Geoglossomycetes	Geoglossales	Geoglossaceae		1217	0	0	0	0	0	0	0	0	0	1
Fungi	Ascomycota	Geoglossomycetes	Geoglossales	Geoglossomycetes_family_incertae_sedis	Nothomitra	14	0	0	0	0	0	0	0	0	0	1
Fungi	Ascomycota	Geoglossomycetes	Geoglossales	Geoglossomycetes_family_incertae_sedis		2	0	0	0	0	0	0	0	0	0	1
Fungi	Ascomycota	Geoglossomycetes	Geoglossales			171	0	0	0	0	0	0	0	0	0	1
Fungi	Ascomycota	GS35	GS35			73	0	0	0	0	0	0	0	0	0	1
Fungi	Ascomycota	GS37	GS37			18	0	0	0	0	0	0	0	0	0	1
Fungi	Ascomycota	GS37				3	0	0	0	0	0	0	0	0	0	1
Fungi	Ascomycota	Laboulbeniomycetes	Pyxidiophorales	Pyxidiophoraceae	Pleurocatena	8	0	0	0	0	0	0	0	0	0	1
Fungi	Ascomycota	Laboulbeniomycetes	Pyxidiophorales	Pyxidiophoraceae	Pyxidiophora	49	0	0	0	0	0	0	0	0	0	1
Fungi	Ascomycota	Laboulbeniomycetes	Pyxidiophorales	Pyxidiophoraceae		50	0	0	0	0	0	0	0	0	0	1
Fungi	Ascomycota	Laboulbeniomycetes	Pyxidiophorales			353	0	0	0	0	0	0	0	0	0	1
Fungi	Ascomycota	Laboulbeniomycetes				28	0	0	0	0	0	0	0	0	0	1
Fungi	Ascomycota	Lecanoromycetes	Acarosporales	Acarosporaceae	Acarospora	876	0	0	0	0	0	0	0	0	0	1
Fungi	Ascomycota	Lecanoromycetes	Acarosporales	Acarosporaceae	Cytosporella	29	0	0	0	0	0	0	0	0	0	1
Fungi	Ascomycota	Lecanoromycetes	Acarosporales	Acarosporaceae	Polysporina	161	0	0	0	0	0	0	0	0	0	1
Fungi	Ascomycota	Lecanoromycetes	Acarosporales	Acarosporaceae	Sarcogyne	13	0	0	0	0	0	0	0	0	0	1
Fungi	Ascomycota	Lecanoromycetes	Acarosporales	Acarosporaceae	Trimmatothelopsis	1	0	0	0	0	0	0	0	0	0	1
Fungi	Ascomycota	Lecanoromycetes	Acarosporales	Acarosporaceae		4	0	0	0	0	0	0	0	0	0	1
Fungi	Ascomycota	Lecanoromycetes	Acarosporales			565	0	0	0	0	0	0	0	0	0	1
Fungi	Ascomycota	Lecanoromycetes	Agyriales			16	0	0	0	0	0	0	0	0	0	1
Fungi	Ascomycota	Lecanoromycetes	Baeomycetales	Arctomiaceae	Gregorella	4	0	0	0	0	0	0	0	0	0	1
Fungi	Ascomycota	Lecanoromycetes	Baeomycetales	Arctomiaceae		2	0	0	0	0	0	0	0	0	0	1
Fungi	Ascomycota	Lecanoromycetes	Baeomycetales	Baeomycetaceae	Baeomyces	5	0	0	0	0	0	0	0	0	0	1
Fungi	Ascomycota	Lecanoromycetes	Baeomycetales	Baeomycetaceae		1	0	0	0	0	0	0	0	0	0	1
Fungi	Ascomycota	Lecanoromycetes	Baeomycetales	Hymeneliaceae		2	0	0	0	0	0	0	0	0	0	1
Fungi	Ascomycota	Lecanoromycetes	Baeomycetales	Protothelenellaceae	Protothelenella	6	0	0	0	0	0	0	0	0	0	1
Fungi	Ascomycota	Lecanoromycetes	Baeomycetales	Trapeliaceae	Placynthiella	133	0	0	0	0	0	0	0	0	0	1
Fungi	Ascomycota	Lecanoromycetes	Baeomycetales	Trapeliaceae	Trapelia	11	0	0	0	0	0	0	0	0	0	1
Fungi	Ascomycota	Lecanoromycetes	Baeomycetales	Trapeliaceae	Trapeliopsis	19	0	0	0	0	0	0	0	0	0	1
Fungi	Ascomycota	Lecanoromycetes	Baeomycetales	Trapeliaceae		3	0	0	0	0	0	0	0	0	0	1
Fungi	Ascomycota	Lecanoromycetes	Baeomycetales	Xylographaceae	Lambiella	1	0	0	0	0	0	0	0	0	0	1
Fungi	Ascomycota	Lecanoromycetes	Baeomycetales	Xylographaceae	Ptychographa	4	0	0	0	0	0	0	0	0	0	1
Fungi	Ascomycota	Lecanoromycetes	Baeomycetales	Xylographaceae	Xylographa	5	0	0	0	0	0	0	0	0	0	1
Fungi	Ascomycota	Lecanoromycetes	Baeomycetales	Xylographaceae		4	0	0	0	0	0	0	0	0	0	1
Fungi	Ascomycota	Lecanoromycetes	Baeomycetales			11	0	0	0	0	0	0	0	0	0	1
Fungi	Ascomycota	Lecanoromycetes	Branch07			240	0	0	0	0	0	0	0	0	0	1
Fungi	Ascomycota	Lecanoromycetes	Caliciales	Caliciaceae	Amandinea	31	0	0	0	0	0	0	0	0	0	1
Fungi	Ascomycota	Lecanoromycetes	Caliciales	Caliciaceae	Baculifera	1	0	0	0	0	0	0	0	0	0	1
Fungi	Ascomycota	Lecanoromycetes	Caliciales	Caliciaceae	Buellia	28	0	0	0	0	0	0	0	0	0	1
Fungi	Ascomycota	Lecanoromycetes	Caliciales	Caliciaceae	Calicium	1	0	0	0	0	0	0	0	0	0	1
Fungi	Ascomycota	Lecanoromycetes	Caliciales	Caliciaceae	Dimelaena	1	0	0	0	0	0	0	0	0	0	1
Fungi	Ascomycota	Lecanoromycetes	Caliciales	Caliciaceae	Dirinaria	5	0	0	0	0	0	0	0	0	0	1
Fungi	Ascomycota	Lecanoromycetes	Caliciales	Caliciaceae	Pyxine	1	0	0	0	0	0	0	0	0	0	1
Fungi	Ascomycota	Lecanoromycetes	Caliciales	Caliciaceae	Sculptolumina	1	0	0	0	0	0	0	0	0	0	1
Fungi	Ascomycota	Lecanoromycetes	Caliciales	Caliciaceae		11	0	0	0	0	0	0	0	0	0	1
Fungi	Ascomycota	Lecanoromycetes	Caliciales	Physciaceae	Anaptychia	4	0	0	0	0	0	0	0	0	0	1
Fungi	Ascomycota	Lecanoromycetes	Caliciales	Physciaceae	Heterodermia	5	0	0	0	0	0	0	0	0	0	1
Fungi	Ascomycota	Lecanoromycetes	Caliciales	Physciaceae	Hyperphyscia	10	0	0	0	0	0	0	0	0	0	1
Fungi	Ascomycota	Lecanoromycetes	Caliciales	Physciaceae	Oxnerella	2	0	0	0	0	0	0	0	0	0	1
Fungi	Ascomycota	Lecanoromycetes	Caliciales	Physciaceae	Phaeophyscia	20	0	0	0	0	0	0	0	0	0	1
Fungi	Ascomycota	Lecanoromycetes	Caliciales	Physciaceae	Phaeorrhiza	8	0	0	0	0	0	0	0	0	0	1
Fungi	Ascomycota	Lecanoromycetes	Caliciales	Physciaceae	Physcia	41	0	0	0	0	0	0	0	0	0	1
Fungi	Ascomycota	Lecanoromycetes	Caliciales	Physciaceae	Physconia	16	0	0	0	0	0	0	0	0	0	1
Fungi	Ascomycota	Lecanoromycetes	Caliciales	Physciaceae	Rinodina	75	0	0	0	0	0	0	0	0	0	1
Fungi	Ascomycota	Lecanoromycetes	Caliciales	Physciaceae	Rinodinella	6	0	0	0	0	0	0	0	0	0	1
Fungi	Ascomycota	Lecanoromycetes	Caliciales	Physciaceae		35	0	0	0	0	0	0	0	0	0	1
Fungi	Ascomycota	Lecanoromycetes	Caliciales			16	0	0	0	0	0	0	0	0	0	1
Fungi	Ascomycota	Lecanoromycetes	Graphidales	Diploschistaceae	Diploschistes	3	0	0	0	0	0	0	0	0	0	1
Fungi	Ascomycota	Lecanoromycetes	Graphidales	Diploschistaceae	Wirthiotrema	1	0	0	0	0	0	0	0	0	0	1
Fungi	Ascomycota	Lecanoromycetes	Graphidales	Diploschistaceae		3	0	0	0	0	0	0	0	0	0	1
Fungi	Ascomycota	Lecanoromycetes	Graphidales	Fissurinaceae	Dyplolabia	1	0	0	0	0	0	0	0	0	0	1
Fungi	Ascomycota	Lecanoromycetes	Graphidales	Fissurinaceae		6	0	0	0	0	0	0	0	0	0	1
Fungi	Ascomycota	Lecanoromycetes	Graphidales	Gomphillaceae	Corticifraga	11	0	0	0	0	0	1	0	0	1	0
Fungi	Ascomycota	Lecanoromycetes	Graphidales	Gomphillaceae		8	0	0	0	0	0	0	0	0	0	1
Fungi	Ascomycota	Lecanoromycetes	Graphidales	Graphidaceae	Graphis	1	0	0	0	0	0	0	0	0	0	1
Fungi	Ascomycota	Lecanoromycetes	Graphidales	Graphidaceae		2	0	0	0	0	0	0	0	0	0	1
Fungi	Ascomycota	Lecanoromycetes	GS36			779	0	0	0	0	0	0	0	0	0	1
Fungi	Ascomycota	Lecanoromycetes	Gyalectales	Coenogoniaceae	Coenogonium	2	0	0	0	0	0	0	0	0	0	1
Fungi	Ascomycota	Lecanoromycetes	Gyalectales	Gyalectaceae	Gyalecta	2	0	0	0	0	0	0	0	0	0	1
Fungi	Ascomycota	Lecanoromycetes	Gyalectales	Phlyctidaceae	Phlyctis	8	0	0	0	0	0	0	0	0	0	1
Fungi	Ascomycota	Lecanoromycetes	Gyalectales	Trichotheliaceae	Porina	1	0	0	0	0	0	0	0	0	0	1
Fungi	Ascomycota	Lecanoromycetes	Gyalectales			16	0	0	0	0	0	0	0	0	0	1
Fungi	Ascomycota	Lecanoromycetes	Lecanorales	Catillariaceae	Catillaria	2	0	0	0	0	0	0	0	0	0	1
Fungi	Ascomycota	Lecanoromycetes	Lecanorales	Catillariaceae		6	0	0	0	0	0	0	0	0	0	1
Fungi	Ascomycota	Lecanoromycetes	Lecanorales	Cladoniaceae	Cladia	9	0	0	0	0	0	0	0	0	0	1
Fungi	Ascomycota	Lecanoromycetes	Lecanorales	Cladoniaceae	Cladonia	593	0	0	0	0	0	0	0	0	0	1
Fungi	Ascomycota	Lecanoromycetes	Lecanorales	Cladoniaceae	Heterodea	1	0	0	0	0	0	0	0	0	0	1
Fungi	Ascomycota	Lecanoromycetes	Lecanorales	Cladoniaceae	Lepraria	28	0	0	0	0	0	0	0	0	0	1
Fungi	Ascomycota	Lecanoromycetes	Lecanorales	Cladoniaceae	Pycnothelia	1	0	0	0	0	0	0	0	0	0	1
Fungi	Ascomycota	Lecanoromycetes	Lecanorales	Cladoniaceae	Squamarina	1	0	0	0	0	0	0	0	0	0	1
Fungi	Ascomycota	Lecanoromycetes	Lecanorales	Cladoniaceae	Stereocaulon	21	0	0	0	0	0	0	0	0	0	1
Fungi	Ascomycota	Lecanoromycetes	Lecanorales	Cladoniaceae		13	0	0	0	0	0	0	0	0	0	1
Fungi	Ascomycota	Lecanoromycetes	Lecanorales	Haematommataceae		1	0	0	0	0	0	0	0	0	0	1
Fungi	Ascomycota	Lecanoromycetes	Lecanorales	Lecanoraceae	Bryonora	5	0	0	0	0	0	0	0	0	0	1
Fungi	Ascomycota	Lecanoromycetes	Lecanorales	Lecanoraceae	Carbonea	1	0	0	0	0	0	0	0	0	0	1
Fungi	Ascomycota	Lecanoromycetes	Lecanorales	Lecanoraceae	Carbonicola	1	0	0	0	0	0	0	0	0	0	1
Fungi	Ascomycota	Lecanoromycetes	Lecanorales	Lecanoraceae	Japewia	7	0	0	0	0	0	0	0	0	0	1
Fungi	Ascomycota	Lecanoromycetes	Lecanorales	Lecanoraceae	Lecanora	59	0	0	0	0	0	0	0	0	0	1
Fungi	Ascomycota	Lecanoromycetes	Lecanorales	Lecanoraceae	Lecidella	28	0	0	0	0	0	0	0	0	0	1
Fungi	Ascomycota	Lecanoromycetes	Lecanorales	Lecanoraceae	Miriquidica	1	0	0	0	0	0	0	0	0	0	1
Fungi	Ascomycota	Lecanoromycetes	Lecanorales	Lecanoraceae	Protoparmeliopsis	2	0	0	0	0	0	0	0	0	0	1
Fungi	Ascomycota	Lecanoromycetes	Lecanorales	Lecanoraceae	Rhizoplaca	2	0	0	0	0	0	0	0	0	0	1
Fungi	Ascomycota	Lecanoromycetes	Lecanorales	Lecanoraceae	Sedelnikovaea	2	0	0	0	0	0	0	0	0	0	1
Fungi	Ascomycota	Lecanoromycetes	Lecanorales	Lecanoraceae		48	0	0	0	0	0	0	0	0	0	1
Fungi	Ascomycota	Lecanoromycetes	Lecanorales	Megalariaceae	Megalaria	1	0	0	0	0	0	0	0	0	0	1
Fungi	Ascomycota	Lecanoromycetes	Lecanorales	Megalariaceae		1	0	0	0	0	0	0	0	0	0	1
Fungi	Ascomycota	Lecanoromycetes	Lecanorales	Parmeliaceae	Alectoria	3	0	0	0	0	0	0	0	0	0	1
Fungi	Ascomycota	Lecanoromycetes	Lecanorales	Parmeliaceae	Allocetraria	4	0	0	0	0	0	0	0	0	0	1
Fungi	Ascomycota	Lecanoromycetes	Lecanorales	Parmeliaceae	Anzia	1	0	0	0	0	0	0	0	0	0	1
Fungi	Ascomycota	Lecanoromycetes	Lecanorales	Parmeliaceae	Asahinea	1	0	0	0	0	0	0	0	0	0	1
Fungi	Ascomycota	Lecanoromycetes	Lecanorales	Parmeliaceae	Bryoria	9	0	0	0	0	0	0	0	0	0	1
Fungi	Ascomycota	Lecanoromycetes	Lecanorales	Parmeliaceae	Bulbothrix	1	0	0	0	0	0	0	0	0	0	1
Fungi	Ascomycota	Lecanoromycetes	Lecanorales	Parmeliaceae	Canoparmelia	1	0	0	0	0	0	0	0	0	0	1
Fungi	Ascomycota	Lecanoromycetes	Lecanorales	Parmeliaceae	Cetraria	18	0	0	0	0	0	0	0	0	0	1
Fungi	Ascomycota	Lecanoromycetes	Lecanorales	Parmeliaceae	Cetrariella	46	0	0	0	0	0	0	0	0	0	1
Fungi	Ascomycota	Lecanoromycetes	Lecanorales	Parmeliaceae	Dolichousnea	1	0	0	0	0	0	0	0	0	0	1
Fungi	Ascomycota	Lecanoromycetes	Lecanorales	Parmeliaceae	Evernia	13	0	0	0	0	0	0	0	0	0	1
Fungi	Ascomycota	Lecanoromycetes	Lecanorales	Parmeliaceae	Flavocetraria	4	0	0	0	0	0	0	0	0	0	1
Fungi	Ascomycota	Lecanoromycetes	Lecanorales	Parmeliaceae	Flavoparmelia	1	0	0	0	0	0	0	0	0	0	1
Fungi	Ascomycota	Lecanoromycetes	Lecanorales	Parmeliaceae	Flavopunctelia	5	0	0	0	0	0	0	0	0	0	1
Fungi	Ascomycota	Lecanoromycetes	Lecanorales	Parmeliaceae	Hypogymnia	32	0	0	0	0	0	0	0	0	0	1
Fungi	Ascomycota	Lecanoromycetes	Lecanorales	Parmeliaceae	Hypotrachyna	8	0	0	0	0	0	0	0	0	0	1
Fungi	Ascomycota	Lecanoromycetes	Lecanorales	Parmeliaceae	Imshaugia	1	0	0	0	0	0	0	0	0	0	1
Fungi	Ascomycota	Lecanoromycetes	Lecanorales	Parmeliaceae	Melanelia	1	0	0	0	0	0	0	0	0	0	1
Fungi	Ascomycota	Lecanoromycetes	Lecanorales	Parmeliaceae	Melanelixia	8	0	0	0	0	0	0	0	0	0	1
Fungi	Ascomycota	Lecanoromycetes	Lecanorales	Parmeliaceae	Melanohalea	14	0	0	0	0	0	0	0	0	0	1
Fungi	Ascomycota	Lecanoromycetes	Lecanorales	Parmeliaceae	Menegazzia	1	0	0	0	0	0	0	0	0	0	1
Fungi	Ascomycota	Lecanoromycetes	Lecanorales	Parmeliaceae	Parmelia	32	0	0	0	0	0	0	0	0	0	1
Fungi	Ascomycota	Lecanoromycetes	Lecanorales	Parmeliaceae	Parmelina	2	0	0	0	0	0	0	0	0	0	1
Fungi	Ascomycota	Lecanoromycetes	Lecanorales	Parmeliaceae	Parmelinella	1	0	0	0	0	0	0	0	0	0	1
Fungi	Ascomycota	Lecanoromycetes	Lecanorales	Parmeliaceae	Parmelinopsis	1	0	0	0	0	0	0	0	0	0	1
Fungi	Ascomycota	Lecanoromycetes	Lecanorales	Parmeliaceae	Parmeliopsis	2	0	0	0	0	0	0	0	0	0	1
Fungi	Ascomycota	Lecanoromycetes	Lecanorales	Parmeliaceae	Parmotrema	15	0	0	0	0	0	0	0	0	0	1
Fungi	Ascomycota	Lecanoromycetes	Lecanorales	Parmeliaceae	Platismatia	5	0	0	0	0	0	0	0	0	0	1
Fungi	Ascomycota	Lecanoromycetes	Lecanorales	Parmeliaceae	Pleurosticta	1	0	0	0	0	0	0	0	0	0	1
Fungi	Ascomycota	Lecanoromycetes	Lecanorales	Parmeliaceae	Pseudevernia	8	0	0	0	0	0	0	0	0	0	1
Fungi	Ascomycota	Lecanoromycetes	Lecanorales	Parmeliaceae	Punctelia	3	0	0	0	0	0	0	0	0	0	1
Fungi	Ascomycota	Lecanoromycetes	Lecanorales	Parmeliaceae	Remototrachyna	2	0	0	0	0	0	0	0	0	0	1
Fungi	Ascomycota	Lecanoromycetes	Lecanorales	Parmeliaceae	Usnea	7	0	0	0	0	0	0	0	0	0	1
Fungi	Ascomycota	Lecanoromycetes	Lecanorales	Parmeliaceae	Vulpicida	1	0	0	0	0	0	0	0	0	0	1
Fungi	Ascomycota	Lecanoromycetes	Lecanorales	Parmeliaceae	Xanthoparmelia	10	0	0	0	0	0	0	0	0	0	1
Fungi	Ascomycota	Lecanoromycetes	Lecanorales	Parmeliaceae		4	0	0	0	0	0	0	0	0	0	1
Fungi	Ascomycota	Lecanoromycetes	Lecanorales	Pilocarpaceae	Epicladonia	4	0	0	0	0	0	1	0	0	1	0
Fungi	Ascomycota	Lecanoromycetes	Lecanorales	Pilocarpaceae	Fellhanera	1	0	0	0	0	0	0	0	0	0	1
Fungi	Ascomycota	Lecanoromycetes	Lecanorales	Pilocarpaceae	Leimonis	2	0	0	0	0	0	0	0	0	0	1
Fungi	Ascomycota	Lecanoromycetes	Lecanorales	Pilocarpaceae	Micarea	86	0	0	0	0	0	0	0	0	0	1
Fungi	Ascomycota	Lecanoromycetes	Lecanorales	Pilocarpaceae		33	0	0	0	0	0	0	0	0	0	1
Fungi	Ascomycota	Lecanoromycetes	Lecanorales	Psilolechiaceae	Psilolechia	1	0	0	0	0	0	0	0	0	0	1
Fungi	Ascomycota	Lecanoromycetes	Lecanorales	Psilolechiaceae		1	0	0	0	0	0	0	0	0	0	1
Fungi	Ascomycota	Lecanoromycetes	Lecanorales	Psoraceae	Brianaria	1	0	0	0	0	0	0	0	0	0	1
Fungi	Ascomycota	Lecanoromycetes	Lecanorales	Psoraceae	Protoblastenia	3	0	0	0	0	0	0	0	0	0	1
Fungi	Ascomycota	Lecanoromycetes	Lecanorales	Psoraceae	Psora	66	0	0	0	0	0	0	0	0	0	1
Fungi	Ascomycota	Lecanoromycetes	Lecanorales	Ramalinaceae	Bacidia	67	0	0	0	0	0	0	0	0	0	1
Fungi	Ascomycota	Lecanoromycetes	Lecanorales	Ramalinaceae	Bacidina	18	0	0	0	0	0	0	0	0	0	1
Fungi	Ascomycota	Lecanoromycetes	Lecanorales	Ramalinaceae	Biatora	84	0	0	0	0	0	0	0	0	0	1
Fungi	Ascomycota	Lecanoromycetes	Lecanorales	Ramalinaceae	Bilimbia	2	0	0	0	0	0	0	0	0	0	1
Fungi	Ascomycota	Lecanoromycetes	Lecanorales	Ramalinaceae	Lecania	37	0	0	0	0	0	0	0	0	0	1
Fungi	Ascomycota	Lecanoromycetes	Lecanorales	Ramalinaceae	Mycobilimbia	12	0	0	0	0	0	0	0	0	0	1
Fungi	Ascomycota	Lecanoromycetes	Lecanorales	Ramalinaceae	Phyllopsora	3	0	0	0	0	0	0	0	0	0	1
Fungi	Ascomycota	Lecanoromycetes	Lecanorales	Ramalinaceae	Ramalina	15	0	0	0	0	0	0	0	0	0	1
Fungi	Ascomycota	Lecanoromycetes	Lecanorales	Ramalinaceae	Scutula	1	0	0	0	0	0	1	0	0	1	0
Fungi	Ascomycota	Lecanoromycetes	Lecanorales	Ramalinaceae	Thalloidima	3	0	0	0	0	0	0	0	0	0	1
Fungi	Ascomycota	Lecanoromycetes	Lecanorales	Ramalinaceae	Toninia	2	0	0	0	0	0	0	0	0	0	1
Fungi	Ascomycota	Lecanoromycetes	Lecanorales	Ramalinaceae	Toniniopsis	5	0	0	0	0	0	0	0	0	0	1
Fungi	Ascomycota	Lecanoromycetes	Lecanorales	Ramalinaceae	Waynea	2	0	0	0	0	0	0	0	0	0	1
Fungi	Ascomycota	Lecanoromycetes	Lecanorales	Ramalinaceae		37	0	0	0	0	0	0	0	0	0	1
Fungi	Ascomycota	Lecanoromycetes	Lecanorales	Ramboldiaceae	Ramboldia	1	0	0	0	0	0	0	0	0	0	1
Fungi	Ascomycota	Lecanoromycetes	Lecanorales	Scoliciosporaceae	Scoliciosporum	26	0	0	0	0	0	0	0	0	0	1
Fungi	Ascomycota	Lecanoromycetes	Lecanorales	Scoliciosporaceae		8	0	0	0	0	0	0	0	0	0	1
Fungi	Ascomycota	Lecanoromycetes	Lecanorales	Sphaerophoraceae	Sphaerophorus	1	0	0	0	0	0	0	0	0	0	1
Fungi	Ascomycota	Lecanoromycetes	Lecanorales	Tephromelataceae	Calvitimela	1	0	0	0	0	0	0	0	0	0	1
Fungi	Ascomycota	Lecanoromycetes	Lecanorales	Tephromelataceae	Mycoblastus	1	0	0	0	0	0	0	0	0	0	1
Fungi	Ascomycota	Lecanoromycetes	Lecanorales	Tephromelataceae	Tephromela	2	0	0	0	0	0	0	0	0	0	1
Fungi	Ascomycota	Lecanoromycetes	Lecanorales	Tephromelataceae	Violella	1	0	0	0	0	0	0	0	0	0	1
Fungi	Ascomycota	Lecanoromycetes	Lecanorales	Tephromelataceae		1	0	0	0	0	0	0	0	0	0	1
Fungi	Ascomycota	Lecanoromycetes	Lecanorales			104	0	0	0	0	0	0	0	0	0	1
Fungi	Ascomycota	Lecanoromycetes	Lecanoromycetes_order_incertae_sedis	Micropeltidaceae		310	0	0	0	0	0	0	0	0	0	1
Fungi	Ascomycota	Lecanoromycetes	Lecideales	Lecideaceae	Bellemerea	2	0	0	0	0	0	0	0	0	0	1
Fungi	Ascomycota	Lecanoromycetes	Lecideales	Lecideaceae	Bryobilimbia	21	0	0	0	0	0	0	0	0	0	1
Fungi	Ascomycota	Lecanoromycetes	Lecideales	Lecideaceae	Lecidea	16	0	0	0	0	0	0	0	0	0	1
Fungi	Ascomycota	Lecanoromycetes	Lecideales	Lecideaceae	Lecidoma	1	0	0	0	0	0	0	0	0	0	1
Fungi	Ascomycota	Lecanoromycetes	Lecideales	Lecideaceae	Porpidia	4	0	0	0	0	0	0	0	0	0	1
Fungi	Ascomycota	Lecanoromycetes	Lecideales	Lecideaceae		34	0	0	0	0	0	0	0	0	0	1
Fungi	Ascomycota	Lecanoromycetes	Lecideales			31	0	0	0	0	0	0	0	0	0	1
Fungi	Ascomycota	Lecanoromycetes	Leprocaulales	Leprocaulaceae	Leprocaulon	1	0	0	0	0	0	0	0	0	0	1
Fungi	Ascomycota	Lecanoromycetes	Leprocaulales	Leprocaulaceae		14	0	0	0	0	0	0	0	0	0	1
Fungi	Ascomycota	Lecanoromycetes	Micropeltidales	Micropeltidaceae	Stomiopeltis	22	0	0	0	0	0	0	0	0	0	1
Fungi	Ascomycota	Lecanoromycetes	Micropeltidales	Micropeltidaceae		88	0	0	0	0	0	0	0	0	0	1
Fungi	Ascomycota	Lecanoromycetes	Ostropales	Ostropales_family_incertae_sedis		26	0	0	0	0	0	0	0	0	0	1
Fungi	Ascomycota	Lecanoromycetes	Ostropales	Stictidaceae	Absconditella	44	0	0	0	0	0	0	0	0	0	1
Fungi	Ascomycota	Lecanoromycetes	Ostropales	Stictidaceae	Cryptodiscus	347	0	0	0	0	0	1	0	0	1	0
Fungi	Ascomycota	Lecanoromycetes	Ostropales	Stictidaceae	Cyanodermella	13	0	0	0	0	0	0	0	0	0	1
Fungi	Ascomycota	Lecanoromycetes	Ostropales	Stictidaceae	Eriospora	24	0	0	0	0	0	0	0	0	0	1
Fungi	Ascomycota	Lecanoromycetes	Ostropales	Stictidaceae	Fitzroyomyces	6	0	0	0	0	0	1	0	0	1	0
Fungi	Ascomycota	Lecanoromycetes	Ostropales	Stictidaceae	Glomerobolus	11	0	0	0	0	0	1	0	0	1	0
Fungi	Ascomycota	Lecanoromycetes	Ostropales	Stictidaceae	Karstenia	239	0	0	0	0	0	0	0	0	0	1
Fungi	Ascomycota	Lecanoromycetes	Ostropales	Stictidaceae	Neofitzroyomyces	24	0	0	0	0	0	1	0	0	1	0
Fungi	Ascomycota	Lecanoromycetes	Ostropales	Stictidaceae	Ostropa	1	0	0	0	0	0	0	0	0	0	1
Fungi	Ascomycota	Lecanoromycetes	Ostropales	Stictidaceae	Phacidiella	15	0	0	0	0	0	1	0	0	1	0
Fungi	Ascomycota	Lecanoromycetes	Ostropales	Stictidaceae	Schizoxylon	6	0	0	0	0	0	0	0	0	0	1
Fungi	Ascomycota	Lecanoromycetes	Ostropales	Stictidaceae	Sphaeropezia	14	0	0	0	0	0	1	0	0	1	0
Fungi	Ascomycota	Lecanoromycetes	Ostropales	Stictidaceae	Stictis	53	0	0	0	0	0	0	0	0	0	1
Fungi	Ascomycota	Lecanoromycetes	Ostropales	Stictidaceae		192	0	0	0	0	0	0	0	0	0	1
Fungi	Ascomycota	Lecanoromycetes	Ostropales			709	0	0	0	0	0	0	0	0	0	1
Fungi	Ascomycota	Lecanoromycetes	Ostropomycetidae_order_incertae_sedis	Ostropomycetidae_family_incertae_sedis	Anzina	3	0	0	0	0	0	0	0	0	0	1
Fungi	Ascomycota	Lecanoromycetes	Ostropomycetidae_order_incertae_sedis	Ostropomycetidae_family_incertae_sedis	Bachmanniomyces	2	0	0	0	0	0	1	0	0	1	0
Fungi	Ascomycota	Lecanoromycetes	Ostropomycetidae_order_incertae_sedis	Ostropomycetidae_family_incertae_sedis	Dictyocatenulata	4	0	0	0	0	0	0	0	0	0	1
Fungi	Ascomycota	Lecanoromycetes	Peltigerales	Collemataceae	Leptogium	2	0	0	0	0	0	0	0	0	0	1
Fungi	Ascomycota	Lecanoromycetes	Peltigerales	Collemataceae	Scytinium	2	0	0	0	0	0	0	0	0	0	1
Fungi	Ascomycota	Lecanoromycetes	Peltigerales	Collemataceae		8	0	0	0	0	0	0	0	0	0	1
Fungi	Ascomycota	Lecanoromycetes	Peltigerales	Massalongiaceae	Massalongia	2	0	0	0	0	0	0	0	0	0	1
Fungi	Ascomycota	Lecanoromycetes	Peltigerales	Pannariaceae	Degelia	187	0	0	0	0	0	0	0	0	0	1
Fungi	Ascomycota	Lecanoromycetes	Peltigerales	Pannariaceae	Fuscopannaria	52	0	0	0	0	0	0	0	0	0	1
Fungi	Ascomycota	Lecanoromycetes	Peltigerales	Pannariaceae	Leciophysma	14	0	0	0	0	0	0	0	0	0	1
Fungi	Ascomycota	Lecanoromycetes	Peltigerales	Pannariaceae	Parmeliella	9	0	0	0	0	0	0	0	0	0	1
Fungi	Ascomycota	Lecanoromycetes	Peltigerales	Pannariaceae	Pectenia	2060	0	0	0	0	0	0	0	0	0	1
Fungi	Ascomycota	Lecanoromycetes	Peltigerales	Pannariaceae	Protopannaria	6	0	0	0	0	0	0	0	0	0	1
Fungi	Ascomycota	Lecanoromycetes	Peltigerales	Pannariaceae	Psoroma	47	0	0	0	0	0	0	0	0	0	1
Fungi	Ascomycota	Lecanoromycetes	Peltigerales	Pannariaceae	Santessoniella	4	0	0	0	0	0	0	0	0	0	1
Fungi	Ascomycota	Lecanoromycetes	Peltigerales	Pannariaceae		372	0	0	0	0	0	0	0	0	0	1
Fungi	Ascomycota	Lecanoromycetes	Peltigerales	Peltigeraceae	Lobaria	2	0	0	0	0	0	0	0	0	0	1
Fungi	Ascomycota	Lecanoromycetes	Peltigerales	Peltigeraceae	Nephroma	7	0	0	0	0	0	0	0	0	0	1
Fungi	Ascomycota	Lecanoromycetes	Peltigerales	Peltigeraceae	Peltigera	82	0	0	0	0	0	0	0	0	0	1
Fungi	Ascomycota	Lecanoromycetes	Peltigerales	Peltigeraceae	Solorina	4	0	0	0	0	0	0	0	0	0	1
Fungi	Ascomycota	Lecanoromycetes	Peltigerales	Peltigeraceae	Sticta	5	0	0	0	0	0	0	0	0	0	1
Fungi	Ascomycota	Lecanoromycetes	Peltigerales			4	0	0	0	0	0	0	0	0	0	1
Fungi	Ascomycota	Lecanoromycetes	Pertusariales	Agyriaceae	Agyrium	1	0	0	0	0	0	0	0	0	0	1
Fungi	Ascomycota	Lecanoromycetes	Pertusariales	Coccotremataceae		1	0	0	0	0	0	0	0	0	0	1
Fungi	Ascomycota	Lecanoromycetes	Pertusariales	Icmadophilaceae	Dibaeis	8	0	0	0	0	0	0	0	0	0	1
Fungi	Ascomycota	Lecanoromycetes	Pertusariales	Icmadophilaceae	Icmadophila	1	0	0	0	0	0	0	0	0	0	1
Fungi	Ascomycota	Lecanoromycetes	Pertusariales	Icmadophilaceae	Knightiella	1	0	0	0	0	0	0	0	0	0	1
Fungi	Ascomycota	Lecanoromycetes	Pertusariales	Icmadophilaceae	Siphula	2	0	0	0	0	0	0	0	0	0	1
Fungi	Ascomycota	Lecanoromycetes	Pertusariales	Icmadophilaceae	Thamnolia	1	0	0	0	0	0	0	0	0	0	1
Fungi	Ascomycota	Lecanoromycetes	Pertusariales	Megasporaceae	Aspicilia	6	0	0	0	0	0	0	0	0	0	1
Fungi	Ascomycota	Lecanoromycetes	Pertusariales	Megasporaceae	Circinaria	49	0	0	0	0	0	0	0	0	0	1
Fungi	Ascomycota	Lecanoromycetes	Pertusariales	Megasporaceae	Megaspora	11	0	0	0	0	0	0	0	0	0	1
Fungi	Ascomycota	Lecanoromycetes	Pertusariales	Megasporaceae	Sagedia	1	0	0	0	0	0	0	0	0	0	1
Fungi	Ascomycota	Lecanoromycetes	Pertusariales	Megasporaceae	Teuvoa	1	0	0	0	0	0	0	0	0	0	1
Fungi	Ascomycota	Lecanoromycetes	Pertusariales	Megasporaceae		1	0	0	0	0	0	0	0	0	0	1
Fungi	Ascomycota	Lecanoromycetes	Pertusariales	Microcaliciaceae	Microcalicium	4	0	0	0	0	0	1	0	0	1	0
Fungi	Ascomycota	Lecanoromycetes	Pertusariales	Ochrolechiaceae	Ochrolechia	33	0	0	0	0	0	0	0	0	0	1
Fungi	Ascomycota	Lecanoromycetes	Pertusariales	Ochrolechiaceae		1	0	0	0	0	0	0	0	0	0	1
Fungi	Ascomycota	Lecanoromycetes	Pertusariales	Pertusariaceae	Pertusaria	6	0	0	0	0	0	0	0	0	0	1
Fungi	Ascomycota	Lecanoromycetes	Pertusariales	Pertusariaceae		4	0	0	0	0	0	0	0	0	0	1
Fungi	Ascomycota	Lecanoromycetes	Pertusariales	Varicellariaceae	Varicellaria	19	0	0	0	0	0	0	0	0	0	1
Fungi	Ascomycota	Lecanoromycetes	Pertusariales	Varicellariaceae		3	0	0	0	0	0	0	0	0	0	1
Fungi	Ascomycota	Lecanoromycetes	Rhizocarpales	Rhizocarpaceae	Rhizocarpon	12	0	0	0	0	0	0	0	0	0	1
Fungi	Ascomycota	Lecanoromycetes	Schaereriales	Schaereriaceae		1	0	0	0	0	0	0	0	0	0	1
Fungi	Ascomycota	Lecanoromycetes	Teloschistales	Brigantiaeaceae	Letrouitia	1	0	0	0	0	0	0	0	0	0	1
Fungi	Ascomycota	Lecanoromycetes	Teloschistales	Teloschistaceae	Athallia	8	0	0	0	0	0	0	0	0	0	1
Fungi	Ascomycota	Lecanoromycetes	Teloschistales	Teloschistaceae	Austroplaca	2	0	0	0	0	0	0	0	0	0	1
Fungi	Ascomycota	Lecanoromycetes	Teloschistales	Teloschistaceae	Blastenia	2	0	0	0	0	0	0	0	0	0	1
Fungi	Ascomycota	Lecanoromycetes	Teloschistales	Teloschistaceae	Bryoplaca	11	0	0	0	0	0	0	0	0	0	1
Fungi	Ascomycota	Lecanoromycetes	Teloschistales	Teloschistaceae	Calogaya	7	0	0	0	0	0	0	0	0	0	1
Fungi	Ascomycota	Lecanoromycetes	Teloschistales	Teloschistaceae	Caloplaca	82	0	0	0	0	0	0	0	0	0	1
Fungi	Ascomycota	Lecanoromycetes	Teloschistales	Teloschistaceae	Filsoniana	3	0	0	0	0	0	0	0	0	0	1
Fungi	Ascomycota	Lecanoromycetes	Teloschistales	Teloschistaceae	Flavoplaca	3	0	0	0	0	0	0	0	0	0	1
Fungi	Ascomycota	Lecanoromycetes	Teloschistales	Teloschistaceae	Gyalolechia	7	0	0	0	0	0	0	0	0	0	1
Fungi	Ascomycota	Lecanoromycetes	Teloschistales	Teloschistaceae	Parvoplaca	9	0	0	0	0	0	0	0	0	0	1
Fungi	Ascomycota	Lecanoromycetes	Teloschistales	Teloschistaceae	Polycauliona	1	0	0	0	0	0	0	0	0	0	1
Fungi	Ascomycota	Lecanoromycetes	Teloschistales	Teloschistaceae	Squamulea	1	0	0	0	0	0	0	0	0	0	1
Fungi	Ascomycota	Lecanoromycetes	Teloschistales	Teloschistaceae	Wetmoreana	12	0	0	0	0	0	0	0	0	0	1
Fungi	Ascomycota	Lecanoromycetes	Teloschistales	Teloschistaceae	Xanthocarpia	14	0	0	0	0	0	0	0	0	0	1
Fungi	Ascomycota	Lecanoromycetes	Teloschistales	Teloschistaceae	Xanthoria	8	0	0	0	0	0	0	0	0	0	1
Fungi	Ascomycota	Lecanoromycetes	Teloschistales	Teloschistaceae		26	0	0	0	0	0	0	0	0	0	1
Fungi	Ascomycota	Lecanoromycetes	Teloschistales	Teloschistales_family_Incertae_sedis	Gallowayella	2	0	0	0	0	0	0	0	0	0	1
Fungi	Ascomycota	Lecanoromycetes	Teloschistales			2	0	0	0	0	0	0	0	0	0	1
Fungi	Ascomycota	Lecanoromycetes	Umbilicariales	Elixiaceae	Elixia	7	0	0	0	0	0	0	0	0	0	1
Fungi	Ascomycota	Lecanoromycetes	Umbilicariales	Fuscideaceae	Fuscidea	3	0	0	0	0	0	0	0	0	0	1
Fungi	Ascomycota	Lecanoromycetes	Umbilicariales	Fuscideaceae	Orphniospora	1	0	0	0	0	0	0	0	0	0	1
Fungi	Ascomycota	Lecanoromycetes	Umbilicariales	Ophioparmaceae	Hypocenomyce	1	0	0	0	0	0	0	0	0	0	1
Fungi	Ascomycota	Lecanoromycetes	Umbilicariales	Umbilicariaceae	Fulgidea	1	0	0	0	0	0	0	0	0	0	1
Fungi	Ascomycota	Lecanoromycetes	Umbilicariales	Umbilicariaceae	Umbilicaria	3	0	0	0	0	0	0	0	0	0	1
Fungi	Ascomycota	Lecanoromycetes	Umbilicariales	Umbilicariaceae		1	0	0	0	0	0	0	0	0	0	1
Fungi	Ascomycota	Lecanoromycetes	Umbilicariales			3	0	0	0	0	0	0	0	0	0	1
Fungi	Ascomycota	Lecanoromycetes				1725	0	0	0	0	0	0	0	0	0	1
Fungi	Ascomycota	Leotiomycetes	Chaetomellales	Chaetomellaceae	Chaetomella	178	0	0	0	0	0	0	0	0	0	1
Fungi	Ascomycota	Leotiomycetes	Chaetomellales	Chaetomellaceae	Pilidium	234	0	0	0	0	0	1	0	0	1	0
Fungi	Ascomycota	Leotiomycetes	Chaetomellales	Chaetomellaceae	Sphaerographium	25	0	0	0	0	0	0	0	0	0	1
Fungi	Ascomycota	Leotiomycetes	Chaetomellales	Chaetomellaceae	Synchaetomella	2	0	0	0	0	0	0	0	0	0	1
Fungi	Ascomycota	Leotiomycetes	Chaetomellales	Chaetomellaceae	Xeropilidium	3	0	0	0	0	0	0	0	0	0	1
Fungi	Ascomycota	Leotiomycetes	Chaetomellales	Chaetomellaceae	Zoellneria	7	0	0	0	0	0	0	0	0	0	1
Fungi	Ascomycota	Leotiomycetes	Chaetomellales	Chaetomellaceae		71	0	0	0	0	0	0	0	0	0	1
Fungi	Ascomycota	Leotiomycetes	Cyttariales	Cyttariaceae	Cyttaria	1	0	0	0	0	0	1	0	0	1	0
Fungi	Ascomycota	Leotiomycetes	Erysiphales	Erysiphaceae	Blumeria	12	0	0	0	0	0	1	0	0	1	0
Fungi	Ascomycota	Leotiomycetes	Erysiphales	Erysiphaceae	Erysiphe	114	0	0	0	0	0	1	0	0	1	0
Fungi	Ascomycota	Leotiomycetes	Erysiphales	Erysiphaceae	Golovinomyces	4	0	0	0	0	0	1	0	0	1	0
Fungi	Ascomycota	Leotiomycetes	Erysiphales	Erysiphaceae	Microsphaera	1	0	0	0	0	0	1	0	0	1	0
Fungi	Ascomycota	Leotiomycetes	Erysiphales	Erysiphaceae	Neoerysiphe	4	0	0	0	0	0	1	0	0	1	0
Fungi	Ascomycota	Leotiomycetes	Erysiphales	Erysiphaceae	Parauncinula	1	0	0	0	0	0	1	0	0	1	0
Fungi	Ascomycota	Leotiomycetes	Erysiphales	Erysiphaceae	Phyllactinia	50	0	0	0	0	0	1	0	0	1	0
Fungi	Ascomycota	Leotiomycetes	Erysiphales	Erysiphaceae	Podosphaera	13	0	0	0	0	0	1	0	0	1	0
Fungi	Ascomycota	Leotiomycetes	Erysiphales	Erysiphaceae	Pseudoidium	3	0	0	0	0	0	1	0	0	1	0
Fungi	Ascomycota	Leotiomycetes	Erysiphales	Erysiphaceae	Sawadaea	3	0	0	0	0	0	1	0	0	1	0
Fungi	Ascomycota	Leotiomycetes	Erysiphales	Erysiphaceae		1	0	0	0	0	0	1	0	0	1	0
Fungi	Ascomycota	Leotiomycetes	Helotiales	Amicodiscaceae	Amicodisca	258	0	0	0	0	0	0	0	0	0	1
Fungi	Ascomycota	Leotiomycetes	Helotiales	Amicodiscaceae	Haplographium	47	0	0	0	0	0	0	0	0	0	1
Fungi	Ascomycota	Leotiomycetes	Helotiales	Amicodiscaceae		94	0	0	0	0	0	0	0	0	0	1
Fungi	Ascomycota	Leotiomycetes	Helotiales	Amorphothecaceae	Byssoascus	31	0	0	0	0	0	0	0	0	0	1
Fungi	Ascomycota	Leotiomycetes	Helotiales	Amorphothecaceae	Mycosylva	22	0	0	0	0	0	0	0	0	0	1
Fungi	Ascomycota	Leotiomycetes	Helotiales	Amorphothecaceae	Myxotrichum	22	0	0	0	0	0	0	0	0	0	1
Fungi	Ascomycota	Leotiomycetes	Helotiales	Amorphothecaceae	Oidiodendron	5800	0	0	0	0	0	0	0	0	0	1
Fungi	Ascomycota	Leotiomycetes	Helotiales	Amorphothecaceae		1671	0	0	0	0	0	0	0	0	0	1
Fungi	Ascomycota	Leotiomycetes	Helotiales	Arachnopezizaceae	Arachnopeziza	1116	0	0	0	0	0	0	0	0	0	1
Fungi	Ascomycota	Leotiomycetes	Helotiales	Arachnopezizaceae		184	0	0	0	0	0	0	0	0	0	1
Fungi	Ascomycota	Leotiomycetes	Helotiales	Ascocorticiaceae	Ascocorticium	217	0	0	0	0	0	0	0	0	0	1
Fungi	Ascomycota	Leotiomycetes	Helotiales	Ascocorticiaceae		23	0	0	0	0	0	0	0	0	0	1
Fungi	Ascomycota	Leotiomycetes	Helotiales	Bloxamiaceae	Bloxamia	97	0	0	0	0	0	1	0	0	1	0
Fungi	Ascomycota	Leotiomycetes	Helotiales	Bloxamiaceae		7	0	0	0	0	0	0	0	0	0	1
Fungi	Ascomycota	Leotiomycetes	Helotiales	Bryoglossaceae	Bryoglossum	94	0	0	0	0	0	0	0	0	0	1
Fungi	Ascomycota	Leotiomycetes	Helotiales	Bryoglossaceae		20	0	0	0	0	0	0	0	0	0	1
Fungi	Ascomycota	Leotiomycetes	Helotiales	Calloriaceae	Calloria	80	0	0	0	0	0	0	0	0	0	1
Fungi	Ascomycota	Leotiomycetes	Helotiales	Calloriaceae	Tricellula	537	0	0	0	0	0	0	0	0	0	1
Fungi	Ascomycota	Leotiomycetes	Helotiales	Calloriaceae	Trichosporiella	401	0	0	0	0	0	0	0	0	0	1
Fungi	Ascomycota	Leotiomycetes	Helotiales	Calloriaceae		119	0	0	0	0	0	0	0	0	0	1
Fungi	Ascomycota	Leotiomycetes	Helotiales	Cenangiaceae	Cenangiopsis	5	0	0	0	0	0	0	0	0	0	1
Fungi	Ascomycota	Leotiomycetes	Helotiales	Cenangiaceae	Cenangium	11	0	0	0	0	0	0	0	0	0	1
Fungi	Ascomycota	Leotiomycetes	Helotiales	Cenangiaceae	Chlorencoelia	7	0	0	0	0	0	0	0	0	0	1
Fungi	Ascomycota	Leotiomycetes	Helotiales	Cenangiaceae	Crumenulopsis	1	0	0	0	0	0	1	0	0	1	0
Fungi	Ascomycota	Leotiomycetes	Helotiales	Cenangiaceae	Encoelia	9	0	0	0	0	0	0	0	0	0	1
Fungi	Ascomycota	Leotiomycetes	Helotiales	Cenangiaceae	Fabrella	1	0	0	0	0	0	1	0	0	1	0
Fungi	Ascomycota	Leotiomycetes	Helotiales	Cenangiaceae	Heyderia	17	0	0	0	0	0	0	0	0	0	1
Fungi	Ascomycota	Leotiomycetes	Helotiales	Cenangiaceae	Meria	1	0	0	0	0	0	1	0	0	1	0
Fungi	Ascomycota	Leotiomycetes	Helotiales	Cenangiaceae	Rhabdocline	1	0	0	0	0	0	1	0	0	1	0
Fungi	Ascomycota	Leotiomycetes	Helotiales	Cenangiaceae	Trochila	14	0	0	0	0	0	0	0	0	0	1
Fungi	Ascomycota	Leotiomycetes	Helotiales	Cenangiaceae	Vestigium	58	0	0	0	0	0	0	0	0	0	1
Fungi	Ascomycota	Leotiomycetes	Helotiales	Cenangiaceae		126	0	0	0	0	0	0	0	0	0	1
Fungi	Ascomycota	Leotiomycetes	Helotiales	Chlorociboriaceae	Chlorociboria	10	0	0	0	0	0	0	0	0	0	1
Fungi	Ascomycota	Leotiomycetes	Helotiales	Chlorociboriaceae		24	0	0	0	0	0	0	0	0	0	1
Fungi	Ascomycota	Leotiomycetes	Helotiales	Chlorospleniaceae	Chlorosplenium	2	0	0	0	0	0	0	0	0	0	1
Fungi	Ascomycota	Leotiomycetes	Helotiales	Chrysodiscaceae	Chrysodisca	1	0	0	0	0	0	0	0	0	0	1
Fungi	Ascomycota	Leotiomycetes	Helotiales	Cordieritidaceae	Cordierites	2	0	0	0	0	0	0	0	0	0	1
Fungi	Ascomycota	Leotiomycetes	Helotiales	Cordieritidaceae	Ionomidotis	1	0	0	0	0	0	0	0	0	0	1
Fungi	Ascomycota	Leotiomycetes	Helotiales	Cordieritidaceae	Llimoniella	2	0	0	0	0	0	1	0	0	1	0
Fungi	Ascomycota	Leotiomycetes	Helotiales	Cordieritidaceae	Skyttea	5	0	0	0	0	0	1	0	0	1	0
Fungi	Ascomycota	Leotiomycetes	Helotiales	Cordieritidaceae	Thamnogalla	1	0	0	0	0	0	1	0	0	1	0
Fungi	Ascomycota	Leotiomycetes	Helotiales	Cordieritidaceae	Unguiculariopsis	2	0	0	0	0	0	1	0	0	1	0
Fungi	Ascomycota	Leotiomycetes	Helotiales	Cordieritidaceae		18	0	0	0	0	0	0	0	0	0	1
Fungi	Ascomycota	Leotiomycetes	Helotiales	Dermateaceae	Belonium	15	0	0	0	0	0	0	0	0	0	1
Fungi	Ascomycota	Leotiomycetes	Helotiales	Dermateaceae	Coleophoma	1625	0	0	0	0	0	1	0	0	1	0
Fungi	Ascomycota	Leotiomycetes	Helotiales	Dermateaceae	Corniculariella	8	0	0	0	0	0	0	0	0	0	1
Fungi	Ascomycota	Leotiomycetes	Helotiales	Dermateaceae	Cryptosporiopsis	1689	0	0	0	0	0	0	0	0	0	1
Fungi	Ascomycota	Leotiomycetes	Helotiales	Dermateaceae	Davidhawksworthia	119	0	0	0	0	0	0	0	0	0	1
Fungi	Ascomycota	Leotiomycetes	Helotiales	Dermateaceae	Dermea	28	0	0	0	0	0	1	0	0	1	0
Fungi	Ascomycota	Leotiomycetes	Helotiales	Dermateaceae	Helgardia	88	0	0	0	0	0	1	0	0	1	0
Fungi	Ascomycota	Leotiomycetes	Helotiales	Dermateaceae	Marssonina	4	0	0	0	0	0	1	0	0	1	0
Fungi	Ascomycota	Leotiomycetes	Helotiales	Dermateaceae	Neofabraea	15	0	0	0	0	0	1	0	0	1	0
Fungi	Ascomycota	Leotiomycetes	Helotiales	Dermateaceae	Pezicula	277	0	0	0	0	0	1	0	0	1	0
Fungi	Ascomycota	Leotiomycetes	Helotiales	Dermateaceae	Pseudofabraea	4	0	0	0	0	0	1	0	0	1	0
Fungi	Ascomycota	Leotiomycetes	Helotiales	Dermateaceae	Pseudotryblidium	2	0	0	0	0	0	0	0	0	0	1
Fungi	Ascomycota	Leotiomycetes	Helotiales	Dermateaceae	Rhizodermea	90	0	0	0	0	0	0	0	0	0	1
Fungi	Ascomycota	Leotiomycetes	Helotiales	Dermateaceae		1003	0	0	0	0	0	0	0	0	0	1
Fungi	Ascomycota	Leotiomycetes	Helotiales	Discinellaceae	Articulospora	950	0	0	0	0	0	0	0	0	0	1
Fungi	Ascomycota	Leotiomycetes	Helotiales	Discinellaceae	Discinella	12	1	0	0	0	0	0	0	0	1	0
Fungi	Ascomycota	Leotiomycetes	Helotiales	Discinellaceae	Fontanospora	339	0	0	0	0	0	0	0	0	0	1
Fungi	Ascomycota	Leotiomycetes	Helotiales	Discinellaceae	Gyoerffyella	366	0	0	0	0	0	0	0	0	0	1
Fungi	Ascomycota	Leotiomycetes	Helotiales	Discinellaceae	Lemonniera	83	0	0	0	0	0	0	0	0	0	1
Fungi	Ascomycota	Leotiomycetes	Helotiales	Discinellaceae	Naevala	62	0	0	0	0	0	1	0	0	1	0
Fungi	Ascomycota	Leotiomycetes	Helotiales	Discinellaceae	Pezoloma	6514	0	0	0	0	0	1	0	0	1	0
Fungi	Ascomycota	Leotiomycetes	Helotiales	Discinellaceae	Tetrachaetum	7	0	0	0	0	0	0	0	0	0	1
Fungi	Ascomycota	Leotiomycetes	Helotiales	Discinellaceae		685	0	0	0	0	0	0	0	0	0	1
Fungi	Ascomycota	Leotiomycetes	Helotiales	Drepanopezizaceae	Diplocarpon	1	0	0	0	0	0	1	0	0	1	0
Fungi	Ascomycota	Leotiomycetes	Helotiales	Drepanopezizaceae	Drepanopeziza	7	0	0	0	0	0	1	0	0	1	0
Fungi	Ascomycota	Leotiomycetes	Helotiales	Drepanopezizaceae	Pseudopezicula	7	0	0	0	0	0	1	0	0	1	0
Fungi	Ascomycota	Leotiomycetes	Helotiales	Drepanopezizaceae	Pseudopeziza	2	0	0	0	0	0	1	0	0	1	0
Fungi	Ascomycota	Leotiomycetes	Helotiales	Drepanopezizaceae		16	0	0	0	0	0	0	0	0	0	1
Fungi	Ascomycota	Leotiomycetes	Helotiales	Gelatinodiscaceae	Ascocoryne	92	0	0	0	0	0	0	0	0	0	1
Fungi	Ascomycota	Leotiomycetes	Helotiales	Gelatinodiscaceae	Ascotremella	3	0	0	0	0	0	0	0	0	0	1
Fungi	Ascomycota	Leotiomycetes	Helotiales	Gelatinodiscaceae	Chloroscypha	1	0	0	0	0	0	0	0	0	0	1
Fungi	Ascomycota	Leotiomycetes	Helotiales	Gelatinodiscaceae	Neobulgaria	489	0	0	0	0	0	0	0	0	0	1
Fungi	Ascomycota	Leotiomycetes	Helotiales	Gelatinodiscaceae	Ombrophila	17	0	0	0	0	0	0	0	0	0	1
Fungi	Ascomycota	Leotiomycetes	Helotiales	Gelatinodiscaceae		48	0	0	0	0	0	0	0	0	0	1
Fungi	Ascomycota	Leotiomycetes	Helotiales	Godroniaceae	Godronia	10	0	0	0	0	0	1	0	0	1	0
Fungi	Ascomycota	Leotiomycetes	Helotiales	Godroniaceae	Gremmeniella	4	0	0	0	0	0	1	0	0	1	0
Fungi	Ascomycota	Leotiomycetes	Helotiales	Godroniaceae	Grovesiella	1	0	0	0	0	0	1	0	0	1	0
Fungi	Ascomycota	Leotiomycetes	Helotiales	Godroniaceae		1	0	0	0	0	0	0	0	0	0	1
Fungi	Ascomycota	Leotiomycetes	Helotiales	Hamatocanthoscyphaceae	Brachyalara	3	0	0	0	0	0	1	0	0	1	0
Fungi	Ascomycota	Leotiomycetes	Helotiales	Hamatocanthoscyphaceae	Ciliolarina	17	0	0	0	0	0	0	0	0	0	1
Fungi	Ascomycota	Leotiomycetes	Helotiales	Hamatocanthoscyphaceae	Gremmenia	4	0	0	0	0	0	1	0	0	1	0
Fungi	Ascomycota	Leotiomycetes	Helotiales	Hamatocanthoscyphaceae	Hamatocanthoscypha	150	0	0	0	0	0	0	0	0	0	1
Fungi	Ascomycota	Leotiomycetes	Helotiales	Hamatocanthoscyphaceae	Infundichalara	1511	0	0	0	0	0	0	0	0	0	1
Fungi	Ascomycota	Leotiomycetes	Helotiales	Hamatocanthoscyphaceae	Microscypha	511	0	0	0	0	0	0	0	0	0	1
Fungi	Ascomycota	Leotiomycetes	Helotiales	Hamatocanthoscyphaceae	Pseudohelotium	97	0	0	0	0	0	0	0	0	0	1
Fungi	Ascomycota	Leotiomycetes	Helotiales	Hamatocanthoscyphaceae	Xenochalara	749	0	0	0	0	0	0	0	0	0	1
Fungi	Ascomycota	Leotiomycetes	Helotiales	Hamatocanthoscyphaceae	Xenopolyscytalum	1350	0	0	0	0	0	0	0	0	0	1
Fungi	Ascomycota	Leotiomycetes	Helotiales	Hamatocanthoscyphaceae		670	0	0	0	0	0	0	0	0	0	1
Fungi	Ascomycota	Leotiomycetes	Helotiales	Helotiaceae	Anguillospora	15	0	0	0	0	0	1	0	0	1	0
Fungi	Ascomycota	Leotiomycetes	Helotiales	Helotiaceae	Angulospora	12	0	0	0	0	0	0	0	0	0	1
Fungi	Ascomycota	Leotiomycetes	Helotiales	Helotiaceae	Bisporella	76	0	0	0	0	0	0	0	0	0	1
Fungi	Ascomycota	Leotiomycetes	Helotiales	Helotiaceae	Brunaudia	2	0	0	0	0	0	0	0	0	0	1
Fungi	Ascomycota	Leotiomycetes	Helotiales	Helotiaceae	Bryoscyphus	3	0	0	0	0	0	1	0	0	1	0
Fungi	Ascomycota	Leotiomycetes	Helotiales	Helotiaceae	Bulgariella	6	0	0	0	0	0	0	0	0	0	1
Fungi	Ascomycota	Leotiomycetes	Helotiales	Helotiaceae	Cudoniella	132	0	0	0	0	0	0	0	0	0	1
Fungi	Ascomycota	Leotiomycetes	Helotiales	Helotiaceae	Cyathicula	114	0	0	0	0	0	0	0	0	0	1
Fungi	Ascomycota	Leotiomycetes	Helotiales	Helotiaceae	Dendrospora	7	0	0	0	0	0	0	0	0	0	1
Fungi	Ascomycota	Leotiomycetes	Helotiales	Helotiaceae	Dicephalospora	2	0	0	0	0	0	0	0	0	0	1
Fungi	Ascomycota	Leotiomycetes	Helotiales	Helotiaceae	Dimorphospora	61	0	0	0	0	0	0	0	0	0	1
Fungi	Ascomycota	Leotiomycetes	Helotiales	Helotiaceae	Endoscypha	1	0	0	0	0	0	1	0	0	1	0
Fungi	Ascomycota	Leotiomycetes	Helotiales	Helotiaceae	Filosporella	12	0	0	0	0	0	0	0	0	0	1
Fungi	Ascomycota	Leotiomycetes	Helotiales	Helotiaceae	Glarea	600	0	0	0	0	0	0	0	0	0	1
Fungi	Ascomycota	Leotiomycetes	Helotiales	Helotiaceae	Gloeotinia	19	0	0	0	0	0	1	0	0	1	0
Fungi	Ascomycota	Leotiomycetes	Helotiales	Helotiaceae	Helicodendron	371	0	0	0	0	0	0	0	0	0	1
Fungi	Ascomycota	Leotiomycetes	Helotiales	Helotiaceae	Helicorhoidion	1	0	0	0	0	0	0	0	0	0	1
Fungi	Ascomycota	Leotiomycetes	Helotiales	Helotiaceae	Helotium	27	0	0	0	0	0	0	0	0	0	1
Fungi	Ascomycota	Leotiomycetes	Helotiales	Helotiaceae	Heteropatella	1	0	0	0	0	0	0	0	0	0	1
Fungi	Ascomycota	Leotiomycetes	Helotiales	Helotiaceae	Hymenoscyphus	1516	0	0	0	0	0	1	0	0	1	0
Fungi	Ascomycota	Leotiomycetes	Helotiales	Helotiaceae	Hymenotorrendiella	4	0	0	0	0	0	0	0	0	0	1
Fungi	Ascomycota	Leotiomycetes	Helotiales	Helotiaceae	Neocrinula	2	0	0	0	0	0	0	0	0	0	1
Fungi	Ascomycota	Leotiomycetes	Helotiales	Helotiaceae	Phaeohelotium	262	1	0	0	0	0	0	0	0	1	0
Fungi	Ascomycota	Leotiomycetes	Helotiales	Helotiaceae	Pirottaea	2	0	0	0	0	0	0	0	0	0	1
Fungi	Ascomycota	Leotiomycetes	Helotiales	Helotiaceae	Roesleria	29	0	0	0	0	0	1	0	0	1	0
Fungi	Ascomycota	Leotiomycetes	Helotiales	Helotiaceae	Scytalidium	2623	0	0	0	0	0	0	0	1	1	0
Fungi	Ascomycota	Leotiomycetes	Helotiales	Helotiaceae	Tatraea	3	0	0	0	0	0	0	0	0	0	1
Fungi	Ascomycota	Leotiomycetes	Helotiales	Helotiaceae	Xylogone	204	0	0	0	0	0	1	0	0	1	0
Fungi	Ascomycota	Leotiomycetes	Helotiales	Helotiaceae		1490	0	0	0	0	0	0	0	0	0	1
Fungi	Ascomycota	Leotiomycetes	Helotiales	Helotiales_family_incertae_sedis	Acidea	2	0	0	0	0	0	0	0	0	0	1
Fungi	Ascomycota	Leotiomycetes	Helotiales	Helotiales_family_incertae_sedis	Acidomelania	365	0	0	0	0	0	0	0	0	0	1
Fungi	Ascomycota	Leotiomycetes	Helotiales	Helotiales_family_incertae_sedis	Apiculospora	2	0	0	0	0	0	0	0	0	0	1
Fungi	Ascomycota	Leotiomycetes	Helotiales	Helotiales_family_incertae_sedis	Belonioscyphella	22	0	0	0	0	0	0	0	0	0	1
Fungi	Ascomycota	Leotiomycetes	Helotiales	Helotiales_family_incertae_sedis	Cairneyella	12	0	0	0	0	0	0	0	0	0	1
Fungi	Ascomycota	Leotiomycetes	Helotiales	Helotiales_family_incertae_sedis	Chlorovibrissea	12	0	0	0	0	0	0	0	0	0	1
Fungi	Ascomycota	Leotiomycetes	Helotiales	Helotiales_family_incertae_sedis	Cistella	2811	0	0	0	0	0	0	0	0	0	1
Fungi	Ascomycota	Leotiomycetes	Helotiales	Helotiales_family_incertae_sedis	Connersia	132	0	0	0	0	0	0	0	0	0	1
Fungi	Ascomycota	Leotiomycetes	Helotiales	Helotiales_family_incertae_sedis	Coronellaria	6	0	0	0	0	0	0	0	0	0	1
Fungi	Ascomycota	Leotiomycetes	Helotiales	Helotiales_family_incertae_sedis	Crocicreas	780	0	0	0	0	0	0	0	0	0	1
Fungi	Ascomycota	Leotiomycetes	Helotiales	Helotiales_family_incertae_sedis	Cryptocline	55	0	0	0	0	0	1	0	0	1	0
Fungi	Ascomycota	Leotiomycetes	Helotiales	Helotiales_family_incertae_sedis	Cryptohymenium	1	0	0	0	0	0	0	0	0	0	1
Fungi	Ascomycota	Leotiomycetes	Helotiales	Helotiales_family_incertae_sedis	Dactylaria	59	0	0	0	0	0	1	0	0	1	0
Fungi	Ascomycota	Leotiomycetes	Helotiales	Helotiales_family_incertae_sedis	Discocistella	29	0	0	0	0	0	0	0	0	0	1
Fungi	Ascomycota	Leotiomycetes	Helotiales	Helotiales_family_incertae_sedis	Durella	3	0	0	0	0	0	0	0	0	0	1
Fungi	Ascomycota	Leotiomycetes	Helotiales	Helotiales_family_incertae_sedis	Fulvoflamma	86	0	0	0	0	0	1	0	0	1	0
Fungi	Ascomycota	Leotiomycetes	Helotiales	Helotiales_family_incertae_sedis	Gorgoniceps	127	0	0	0	0	0	0	0	0	0	1
Fungi	Ascomycota	Leotiomycetes	Helotiales	Helotiales_family_incertae_sedis	Humicolopsis	620	0	0	0	0	0	0	0	0	0	1
Fungi	Ascomycota	Leotiomycetes	Helotiales	Helotiales_family_incertae_sedis	Hysteronaevia	4	0	0	0	0	0	0	0	0	0	1
Fungi	Ascomycota	Leotiomycetes	Helotiales	Helotiales_family_incertae_sedis	Hysteropezizella	6	0	0	0	0	0	0	0	0	0	1
Fungi	Ascomycota	Leotiomycetes	Helotiales	Helotiales_family_incertae_sedis	Laetinaevia	618	0	0	0	0	0	0	0	0	0	1
Fungi	Ascomycota	Leotiomycetes	Helotiales	Helotiales_family_incertae_sedis	Leohumicola	4316	0	0	0	0	0	0	0	0	0	1
Fungi	Ascomycota	Leotiomycetes	Helotiales	Helotiales_family_incertae_sedis	Malotium	1	0	0	0	0	0	0	0	0	0	1
Fungi	Ascomycota	Leotiomycetes	Helotiales	Helotiales_family_incertae_sedis	Mitrulinia	2	0	0	0	0	0	0	0	0	0	1
Fungi	Ascomycota	Leotiomycetes	Helotiales	Helotiales_family_incertae_sedis	Mycoarthris	1682	0	0	0	0	0	0	0	0	0	1
Fungi	Ascomycota	Leotiomycetes	Helotiales	Helotiales_family_incertae_sedis	Orbiliopsis	1	0	0	0	0	0	1	0	0	1	0
Fungi	Ascomycota	Leotiomycetes	Helotiales	Helotiales_family_incertae_sedis	Pezizellaster	1333	1	0	0	0	0	0	0	0	1	0
Fungi	Ascomycota	Leotiomycetes	Helotiales	Helotiales_family_incertae_sedis	Phialea	1062	0	0	0	0	0	1	0	0	1	0
Fungi	Ascomycota	Leotiomycetes	Helotiales	Helotiales_family_incertae_sedis	Polydesmia	33	0	0	0	0	0	0	0	0	0	1
Fungi	Ascomycota	Leotiomycetes	Helotiales	Helotiales_family_incertae_sedis	Polyphilus	2880	0	0	0	0	0	1	0	0	1	0
Fungi	Ascomycota	Leotiomycetes	Helotiales	Helotiales_family_incertae_sedis	Rodwayella	18	0	0	0	0	0	0	0	0	0	1
Fungi	Ascomycota	Leotiomycetes	Helotiales	Helotiales_family_incertae_sedis	Roseodiscus	54	0	0	0	0	0	1	0	0	1	0
Fungi	Ascomycota	Leotiomycetes	Helotiales	Helotiales_family_incertae_sedis	Spirosphaera	1015	0	0	0	0	0	0	0	0	0	1
Fungi	Ascomycota	Leotiomycetes	Helotiales	Helotiales_family_incertae_sedis	Stamnaria	2	0	0	0	0	0	0	0	0	0	1
Fungi	Ascomycota	Leotiomycetes	Helotiales	Helotiales_family_incertae_sedis	Strossmayeria	4	0	0	0	0	0	0	0	0	0	1
Fungi	Ascomycota	Leotiomycetes	Helotiales	Helotiales_family_incertae_sedis	Tetracladium	6401	0	0	0	0	0	0	0	0	0	1
Fungi	Ascomycota	Leotiomycetes	Helotiales	Helotiales_family_incertae_sedis	Triposporium	6	0	0	0	0	0	0	0	0	0	1
Fungi	Ascomycota	Leotiomycetes	Helotiales	Helotiales_family_incertae_sedis	Unguicularia	11	0	0	0	0	0	0	0	0	0	1
Fungi	Ascomycota	Leotiomycetes	Helotiales	Helotiales_family_incertae_sedis		3415	0	0	0	0	0	0	0	0	0	1
Fungi	Ascomycota	Leotiomycetes	Helotiales	Heterosphaeriaceae	Heterosphaeria	22	0	0	0	0	0	0	0	0	0	1
Fungi	Ascomycota	Leotiomycetes	Helotiales	Heterosphaeriaceae		1	0	0	0	0	0	0	0	0	0	1
Fungi	Ascomycota	Leotiomycetes	Helotiales	Hyaloscyphaceae	Arbusculina	7	0	0	0	0	0	0	0	0	0	1
Fungi	Ascomycota	Leotiomycetes	Helotiales	Hyaloscyphaceae	Clathrosphaerina	361	0	0	0	0	0	0	0	0	0	1
Fungi	Ascomycota	Leotiomycetes	Helotiales	Hyaloscyphaceae	Crucellisporiopsis	2	0	0	0	0	0	1	0	0	1	0
Fungi	Ascomycota	Leotiomycetes	Helotiales	Hyaloscyphaceae	Everhartia	7	0	0	0	0	0	0	0	0	0	1
Fungi	Ascomycota	Leotiomycetes	Helotiales	Hyaloscyphaceae	Fuscolachnum	2	0	0	0	0	0	0	0	0	0	1
Fungi	Ascomycota	Leotiomycetes	Helotiales	Hyaloscyphaceae	Glutinomyces	2165	0	0	0	0	0	0	0	0	0	1
Fungi	Ascomycota	Leotiomycetes	Helotiales	Hyaloscyphaceae	Hyalopeziza	121	0	0	0	0	0	0	0	0	0	1
Fungi	Ascomycota	Leotiomycetes	Helotiales	Hyaloscyphaceae	Hyaloscypha	13225	1	0	0	0	0	0	0	0	1	0
Fungi	Ascomycota	Leotiomycetes	Helotiales	Hyaloscyphaceae	Hyphodiscus	1159	0	0	0	0	0	1	0	0	1	0
Fungi	Ascomycota	Leotiomycetes	Helotiales	Hyaloscyphaceae	Meliniomyces	5317	1	0	0	0	0	0	0	0	1	0
Fungi	Ascomycota	Leotiomycetes	Helotiales	Hyaloscyphaceae	Obeliospora	8	0	0	0	0	0	0	0	0	0	1
Fungi	Ascomycota	Leotiomycetes	Helotiales	Hyaloscyphaceae	Olla	1	0	0	0	0	0	0	0	0	0	1
Fungi	Ascomycota	Leotiomycetes	Helotiales	Hyaloscyphaceae	Pezoloma	30	0	0	0	0	0	1	0	0	1	0
Fungi	Ascomycota	Leotiomycetes	Helotiales	Hyaloscyphaceae	Protounguicularia	2	0	0	0	0	0	0	0	0	0	1
Fungi	Ascomycota	Leotiomycetes	Helotiales	Hyaloscyphaceae	Pseudaegerita	78	0	0	0	0	0	0	0	0	0	1
Fungi	Ascomycota	Leotiomycetes	Helotiales	Hyaloscyphaceae	Pseudoclathrosphaerina	256	0	0	0	0	0	0	0	0	0	1
Fungi	Ascomycota	Leotiomycetes	Helotiales	Hyaloscyphaceae	Psilocistella	1	0	0	0	0	0	0	0	0	0	1
Fungi	Ascomycota	Leotiomycetes	Helotiales	Hyaloscyphaceae	Rhizoscyphus	30	0	0	0	0	0	0	0	0	0	1
Fungi	Ascomycota	Leotiomycetes	Helotiales	Hyaloscyphaceae	Scolecolachnum	87	0	0	0	0	0	1	0	0	1	0
Fungi	Ascomycota	Leotiomycetes	Helotiales	Hyaloscyphaceae	Scutoscypha	727	0	0	0	0	0	0	0	0	0	1
Fungi	Ascomycota	Leotiomycetes	Helotiales	Hyaloscyphaceae	Venturiocistella	12	0	0	0	0	0	0	0	0	0	1
Fungi	Ascomycota	Leotiomycetes	Helotiales	Hyaloscyphaceae		5551	0	0	0	0	0	0	0	0	0	1
Fungi	Ascomycota	Leotiomycetes	Helotiales	Hydrocinaceae	Varicosporium	567	0	0	0	0	0	0	0	0	0	1
Fungi	Ascomycota	Leotiomycetes	Helotiales	Hydrocinaceae	Xerombrophila	1	0	0	0	0	0	0	0	0	0	1
Fungi	Ascomycota	Leotiomycetes	Helotiales	Hydrocinaceae		44	0	0	0	0	0	0	0	0	0	1
Fungi	Ascomycota	Leotiomycetes	Helotiales	Lachnaceae	Albotricha	21	0	0	0	0	0	0	0	0	0	1
Fungi	Ascomycota	Leotiomycetes	Helotiales	Lachnaceae	Belonidium	19	0	0	0	0	0	0	0	0	0	1
Fungi	Ascomycota	Leotiomycetes	Helotiales	Lachnaceae	Brunnipila	9	0	0	0	0	0	0	0	0	0	1
Fungi	Ascomycota	Leotiomycetes	Helotiales	Lachnaceae	Capitotricha	1	0	0	0	0	0	0	0	0	0	1
Fungi	Ascomycota	Leotiomycetes	Helotiales	Lachnaceae	Dasyscyphella	13	0	0	0	0	0	0	0	0	0	1
Fungi	Ascomycota	Leotiomycetes	Helotiales	Lachnaceae	Dasyscyphus	3	0	0	0	0	0	0	0	0	0	1
Fungi	Ascomycota	Leotiomycetes	Helotiales	Lachnaceae	Erioscyphella	26	0	0	0	0	0	0	0	0	0	1
Fungi	Ascomycota	Leotiomycetes	Helotiales	Lachnaceae	Incrucipulum	7	0	0	0	0	0	0	0	0	0	1
Fungi	Ascomycota	Leotiomycetes	Helotiales	Lachnaceae	Lachnellula	1165	0	0	0	0	0	0	0	0	0	1
Fungi	Ascomycota	Leotiomycetes	Helotiales	Lachnaceae	Lachnum	1574	0	0	0	0	0	0	0	0	0	1
Fungi	Ascomycota	Leotiomycetes	Helotiales	Lachnaceae	Perrotia	3	0	0	0	0	0	0	0	0	0	1
Fungi	Ascomycota	Leotiomycetes	Helotiales	Lachnaceae	Proliferodiscus	18	0	0	0	0	0	0	0	0	0	1
Fungi	Ascomycota	Leotiomycetes	Helotiales	Lachnaceae		370	0	0	0	0	0	0	0	0	0	1
Fungi	Ascomycota	Leotiomycetes	Helotiales	Leptodontidiaceae	Leptodontidium	10377	0	0	0	0	0	0	0	0	0	1
Fungi	Ascomycota	Leotiomycetes	Helotiales	Leptodontidiaceae		1339	0	0	0	0	0	0	0	0	0	1
Fungi	Ascomycota	Leotiomycetes	Helotiales	Loramycetaceae	Loramyces	52	0	0	0	0	0	0	0	0	0	1
Fungi	Ascomycota	Leotiomycetes	Helotiales	Loramycetaceae		23	0	0	0	0	0	0	0	0	0	1
Fungi	Ascomycota	Leotiomycetes	Helotiales	Mollisiaceae	Cheirospora	3	0	0	0	0	0	0	0	0	0	1
Fungi	Ascomycota	Leotiomycetes	Helotiales	Mollisiaceae	Corynesporopsis	8	0	0	0	0	0	0	0	0	0	1
Fungi	Ascomycota	Leotiomycetes	Helotiales	Mollisiaceae	Cystodendron	252	0	0	0	0	0	1	0	0	1	0
Fungi	Ascomycota	Leotiomycetes	Helotiales	Mollisiaceae	Mollisia	782	0	0	0	0	0	1	0	0	1	0
Fungi	Ascomycota	Leotiomycetes	Helotiales	Mollisiaceae	Pezoloma	7	0	0	0	0	0	1	0	0	1	0
Fungi	Ascomycota	Leotiomycetes	Helotiales	Mollisiaceae	Phaeomollisia	1	0	0	0	0	0	0	0	0	0	1
Fungi	Ascomycota	Leotiomycetes	Helotiales	Mollisiaceae	Phialocephala	3516	0	0	0	0	0	0	0	0	0	1
Fungi	Ascomycota	Leotiomycetes	Helotiales	Mollisiaceae	Tapesia	6	0	0	0	0	0	0	0	0	0	1
Fungi	Ascomycota	Leotiomycetes	Helotiales	Mollisiaceae	Trimmatostroma	376	0	0	0	0	0	1	0	0	1	0
Fungi	Ascomycota	Leotiomycetes	Helotiales	Mollisiaceae	Variocladium	15	0	0	0	0	0	0	0	0	0	1
Fungi	Ascomycota	Leotiomycetes	Helotiales	Mollisiaceae		496	0	0	0	0	0	0	0	0	0	1
Fungi	Ascomycota	Leotiomycetes	Helotiales	Neolauriomycetaceae	Lareunionomyces	13	0	0	0	0	0	0	0	0	0	1
Fungi	Ascomycota	Leotiomycetes	Helotiales	Neolauriomycetaceae	Neolauriomyces	2	0	0	0	0	0	0	0	0	0	1
Fungi	Ascomycota	Leotiomycetes	Helotiales	Neolauriomycetaceae		21	0	0	0	0	0	0	0	0	0	1
Fungi	Ascomycota	Leotiomycetes	Helotiales	Pezizellaceae	Allophylaria	73	0	0	0	0	0	0	0	0	0	1
Fungi	Ascomycota	Leotiomycetes	Helotiales	Pezizellaceae	Calycellina	147	0	0	0	0	0	0	0	0	0	1
Fungi	Ascomycota	Leotiomycetes	Helotiales	Pezizellaceae	Calycina	268	0	0	0	0	0	0	0	0	0	1
Fungi	Ascomycota	Leotiomycetes	Helotiales	Pezizellaceae	Chalara	4513	0	0	0	0	0	1	0	0	1	0
Fungi	Ascomycota	Leotiomycetes	Helotiales	Pezizellaceae	Curviclavula	21	0	0	0	0	0	0	0	0	0	1
Fungi	Ascomycota	Leotiomycetes	Helotiales	Pezizellaceae	Gemmina	22	0	0	0	0	0	0	0	0	0	1
Fungi	Ascomycota	Leotiomycetes	Helotiales	Pezizellaceae	Hyalodendriella	339	0	0	0	0	0	0	0	0	0	1
Fungi	Ascomycota	Leotiomycetes	Helotiales	Pezizellaceae	Mollisina	54	0	0	0	0	0	0	0	0	0	1
Fungi	Ascomycota	Leotiomycetes	Helotiales	Pezizellaceae	Pezizella	257	0	0	0	0	0	1	0	0	1	0
Fungi	Ascomycota	Leotiomycetes	Helotiales	Pezizellaceae	Rubropezicula	1	0	0	0	0	0	0	0	0	0	1
Fungi	Ascomycota	Leotiomycetes	Helotiales	Pezizellaceae	Scleropezicula	317	0	0	0	0	0	0	0	0	0	1
Fungi	Ascomycota	Leotiomycetes	Helotiales	Pezizellaceae		925	0	0	0	0	0	0	0	0	0	1
Fungi	Ascomycota	Leotiomycetes	Helotiales	Pleuroascaceae	Pleuroascus	348	0	0	0	0	0	0	0	0	0	1
Fungi	Ascomycota	Leotiomycetes	Helotiales	Pleuroascaceae		52	0	0	0	0	0	0	0	0	0	1
Fungi	Ascomycota	Leotiomycetes	Helotiales	Ploettnerulaceae	Cadophora	2966	0	0	0	0	0	1	0	0	1	0
Fungi	Ascomycota	Leotiomycetes	Helotiales	Ploettnerulaceae	Collembolispora	60	0	0	0	0	0	0	0	0	0	1
Fungi	Ascomycota	Leotiomycetes	Helotiales	Ploettnerulaceae	Mastigosporium	4	0	0	0	0	0	1	0	0	1	0
Fungi	Ascomycota	Leotiomycetes	Helotiales	Ploettnerulaceae	Mycochaetophora	117	0	0	0	0	0	1	0	0	1	0
Fungi	Ascomycota	Leotiomycetes	Helotiales	Ploettnerulaceae	Oculimacula	17	0	0	0	0	0	1	0	0	1	0
Fungi	Ascomycota	Leotiomycetes	Helotiales	Ploettnerulaceae	Pyrenopeziza	18	0	0	0	0	0	1	0	0	1	0
Fungi	Ascomycota	Leotiomycetes	Helotiales	Ploettnerulaceae	Rhexocercosporidium	317	0	0	0	0	0	1	0	0	1	0
Fungi	Ascomycota	Leotiomycetes	Helotiales	Ploettnerulaceae	Rhynchosporium	114	0	0	0	0	0	1	0	0	1	0
Fungi	Ascomycota	Leotiomycetes	Helotiales	Ploettnerulaceae	Volucrispora	100	0	0	0	0	0	0	0	0	0	1
Fungi	Ascomycota	Leotiomycetes	Helotiales	Ploettnerulaceae	Ypsilina	5	0	0	0	0	0	0	0	0	0	1
Fungi	Ascomycota	Leotiomycetes	Helotiales	Ploettnerulaceae		247	0	0	0	0	0	0	0	0	0	1
Fungi	Ascomycota	Leotiomycetes	Helotiales	Porodiplodiaceae	Porodiplodia	17	0	0	0	0	0	0	0	0	0	1
Fungi	Ascomycota	Leotiomycetes	Helotiales	Porodiplodiaceae		7	0	0	0	0	0	0	0	0	0	1
Fungi	Ascomycota	Leotiomycetes	Helotiales	Rutstroemiaceae	Lambertella	110	0	0	0	0	0	0	0	0	0	1
Fungi	Ascomycota	Leotiomycetes	Helotiales	Rutstroemiaceae	Lanzia	95	0	0	0	0	0	0	0	0	0	1
Fungi	Ascomycota	Leotiomycetes	Helotiales	Rutstroemiaceae	Moellerodiscus	26	0	0	0	0	0	0	0	0	0	1
Fungi	Ascomycota	Leotiomycetes	Helotiales	Rutstroemiaceae	Neometulocladosporiella	1	0	0	0	0	0	1	0	0	1	0
Fungi	Ascomycota	Leotiomycetes	Helotiales	Rutstroemiaceae	Piceomphale	1	0	0	0	0	0	0	0	0	0	1
Fungi	Ascomycota	Leotiomycetes	Helotiales	Rutstroemiaceae	Poculum	31	0	0	0	0	0	0	0	0	0	1
Fungi	Ascomycota	Leotiomycetes	Helotiales	Rutstroemiaceae	Rutstroemia	1609	0	0	0	0	0	0	0	0	0	1
Fungi	Ascomycota	Leotiomycetes	Helotiales	Rutstroemiaceae	Staheliella	1	0	0	0	0	0	0	0	0	0	1
Fungi	Ascomycota	Leotiomycetes	Helotiales	Rutstroemiaceae		256	0	0	0	0	0	0	0	0	0	1
Fungi	Ascomycota	Leotiomycetes	Helotiales	Sclerotiniaceae	Amerosporium	9	0	0	0	0	0	1	0	0	1	0
Fungi	Ascomycota	Leotiomycetes	Helotiales	Sclerotiniaceae	Amphobotrys	12	0	0	0	0	0	1	0	0	1	0
Fungi	Ascomycota	Leotiomycetes	Helotiales	Sclerotiniaceae	Botryotinia	285	0	0	0	0	0	1	0	0	1	0
Fungi	Ascomycota	Leotiomycetes	Helotiales	Sclerotiniaceae	Botrytis	469	0	0	0	0	0	1	0	0	1	0
Fungi	Ascomycota	Leotiomycetes	Helotiales	Sclerotiniaceae	Ciboria	189	0	0	0	0	0	1	0	0	1	0
Fungi	Ascomycota	Leotiomycetes	Helotiales	Sclerotiniaceae	Ciborinia	89	0	0	0	0	0	1	0	0	1	0
Fungi	Ascomycota	Leotiomycetes	Helotiales	Sclerotiniaceae	Clarireedia	224	0	0	0	0	0	1	0	0	1	0
Fungi	Ascomycota	Leotiomycetes	Helotiales	Sclerotiniaceae	Cristulariella	1	0	0	0	0	0	1	0	0	1	0
Fungi	Ascomycota	Leotiomycetes	Helotiales	Sclerotiniaceae	Dumontinia	10	0	0	0	0	0	1	0	0	1	0
Fungi	Ascomycota	Leotiomycetes	Helotiales	Sclerotiniaceae	Elliottinia	3	0	0	0	0	0	1	0	0	1	0
Fungi	Ascomycota	Leotiomycetes	Helotiales	Sclerotiniaceae	Martininia	49	0	0	0	0	0	0	0	0	0	1
Fungi	Ascomycota	Leotiomycetes	Helotiales	Sclerotiniaceae	Monilia	1	0	0	0	0	0	1	0	0	1	0
Fungi	Ascomycota	Leotiomycetes	Helotiales	Sclerotiniaceae	Monilinia	57	0	0	0	0	0	1	0	0	1	0
Fungi	Ascomycota	Leotiomycetes	Helotiales	Sclerotiniaceae	Mycopappus	45	0	0	0	0	0	1	0	0	1	0
Fungi	Ascomycota	Leotiomycetes	Helotiales	Sclerotiniaceae	Myriosclerotinia	5	0	0	0	0	0	1	0	0	1	0
Fungi	Ascomycota	Leotiomycetes	Helotiales	Sclerotiniaceae	Pycnopeziza	324	0	0	0	0	0	1	0	0	1	0
Fungi	Ascomycota	Leotiomycetes	Helotiales	Sclerotiniaceae	Sclerencoelia	10	0	0	0	0	0	0	0	0	0	1
Fungi	Ascomycota	Leotiomycetes	Helotiales	Sclerotiniaceae	Scleromitrula	2	0	0	0	0	0	1	0	0	1	0
Fungi	Ascomycota	Leotiomycetes	Helotiales	Sclerotiniaceae	Sclerotinia	79	0	0	0	0	0	1	0	0	1	0
Fungi	Ascomycota	Leotiomycetes	Helotiales	Sclerotiniaceae	Septotinia	12	0	0	0	0	0	1	0	0	1	0
Fungi	Ascomycota	Leotiomycetes	Helotiales	Sclerotiniaceae	Streptobotrys	5	0	0	0	0	0	1	0	0	1	0
Fungi	Ascomycota	Leotiomycetes	Helotiales	Sclerotiniaceae	Stromatinia	197	0	0	0	0	0	1	0	0	1	0
Fungi	Ascomycota	Leotiomycetes	Helotiales	Sclerotiniaceae	Torrendiella	29	0	0	0	0	0	0	0	0	0	1
Fungi	Ascomycota	Leotiomycetes	Helotiales	Sclerotiniaceae	Valdensinia	1	0	0	0	0	0	1	0	0	1	0
Fungi	Ascomycota	Leotiomycetes	Helotiales	Sclerotiniaceae		452	0	0	0	0	0	0	0	0	0	1
Fungi	Ascomycota	Leotiomycetes	Helotiales	Solenopeziaceae	Lasiobelonium	8	0	0	0	0	0	0	0	0	0	1
Fungi	Ascomycota	Leotiomycetes	Helotiales	Solenopeziaceae	Solenopezia	1	0	0	0	0	0	0	0	0	0	1
Fungi	Ascomycota	Leotiomycetes	Helotiales	Solenopeziaceae	Trichopeziza	25	0	0	0	0	0	0	0	0	0	1
Fungi	Ascomycota	Leotiomycetes	Helotiales	Solenopeziaceae	Trichopezizella	43	0	0	0	0	0	0	0	0	0	1
Fungi	Ascomycota	Leotiomycetes	Helotiales	Solenopeziaceae		71	0	0	0	0	0	0	0	0	0	1
Fungi	Ascomycota	Leotiomycetes	Helotiales	Tricladiaceae	Centrospora	1	0	0	0	0	0	0	0	0	0	1
Fungi	Ascomycota	Leotiomycetes	Helotiales	Tricladiaceae	Geniculospora	15	0	0	0	0	0	0	0	0	0	1
Fungi	Ascomycota	Leotiomycetes	Helotiales	Tricladiaceae	Halenospora	325	0	0	0	0	0	0	0	0	0	1
Fungi	Ascomycota	Leotiomycetes	Helotiales	Tricladiaceae	Tricladium	1555	0	0	0	0	0	0	0	0	0	1
Fungi	Ascomycota	Leotiomycetes	Helotiales	Tricladiaceae		79	0	0	0	0	0	0	0	0	0	1
Fungi	Ascomycota	Leotiomycetes	Helotiales	Vibrisseaceae	Acephala	156	1	0	0	0	0	0	0	0	1	0
Fungi	Ascomycota	Leotiomycetes	Helotiales	Vibrisseaceae	Vibrissea	28	0	0	0	0	0	0	0	0	0	1
Fungi	Ascomycota	Leotiomycetes	Helotiales	Vibrisseaceae		11	0	0	0	0	0	0	0	0	0	1
Fungi	Ascomycota	Leotiomycetes	Helotiales		Cistella	67	0	0	0	0	0	0	0	0	0	1
Fungi	Ascomycota	Leotiomycetes	Helotiales		Crocicreas	1	0	0	0	0	0	0	0	0	0	1
Fungi	Ascomycota	Leotiomycetes	Helotiales		Gyoerffyella	16	0	0	0	0	0	0	0	0	0	1
Fungi	Ascomycota	Leotiomycetes	Helotiales		Hymenoscyphus	15	0	0	0	0	0	1	0	0	1	0
Fungi	Ascomycota	Leotiomycetes	Helotiales		Mollisia	14	0	0	0	0	0	1	0	0	1	0
Fungi	Ascomycota	Leotiomycetes	Helotiales		Pezizella	2	0	0	0	0	0	1	0	0	1	0
Fungi	Ascomycota	Leotiomycetes	Helotiales			23793	1	0	0	0	0	0	0	0	1	0
Fungi	Ascomycota	Leotiomycetes	Hypocreales			1	0	0	0	0	0	0	0	0	0	1
Fungi	Ascomycota	Leotiomycetes	Lauriomycetales	Lauriomycetaceae	Lauriomyces	211	0	0	0	0	0	0	0	0	0	1
Fungi	Ascomycota	Leotiomycetes	Lauriomycetales	Lauriomycetaceae		14	0	0	0	0	0	0	0	0	0	1
Fungi	Ascomycota	Leotiomycetes	Leotiales	Cochlearomycetaceae	Satchmopsis	30	0	0	0	0	0	0	0	0	0	1
Fungi	Ascomycota	Leotiomycetes	Leotiales	Cochlearomycetaceae		46	0	0	0	0	0	0	0	0	0	1
Fungi	Ascomycota	Leotiomycetes	Leotiales	Leotiaceae	Coryne	13	0	0	0	0	0	0	0	0	0	1
Fungi	Ascomycota	Leotiomycetes	Leotiales	Leotiaceae	Leotia	164	1	0	0	0	0	0	0	0	1	0
Fungi	Ascomycota	Leotiomycetes	Leotiales	Leotiaceae	Microglossum	75	0	0	0	0	0	0	0	0	0	1
Fungi	Ascomycota	Leotiomycetes	Leotiales	Leotiaceae	Miniancora	13	0	0	0	0	0	0	0	0	0	1
Fungi	Ascomycota	Leotiomycetes	Leotiales	Leotiaceae	Thuemenidium	46	0	0	0	0	0	0	0	0	0	1
Fungi	Ascomycota	Leotiomycetes	Leotiales	Leotiaceae		195	0	0	0	0	0	0	0	0	0	1
Fungi	Ascomycota	Leotiomycetes	Leotiales	Leotiales_family_incertae_sedis	Alatospora	1956	0	0	0	0	0	0	0	0	0	1
Fungi	Ascomycota	Leotiomycetes	Leotiales	Leotiales_family_incertae_sedis	Flagellospora	161	0	0	0	0	0	0	0	0	0	1
Fungi	Ascomycota	Leotiomycetes	Leotiales	Leotiales_family_incertae_sedis		372	0	0	0	0	0	0	0	0	0	1
Fungi	Ascomycota	Leotiomycetes	Leotiales	Mniaeciaceae	Epithamnolia	310	0	0	0	0	0	1	0	0	1	0
Fungi	Ascomycota	Leotiomycetes	Leotiales	Mniaeciaceae	Mniaecia	1	0	0	0	0	0	1	0	0	1	0
Fungi	Ascomycota	Leotiomycetes	Leotiales	Mniaeciaceae		83	0	0	0	0	0	0	0	0	0	1
Fungi	Ascomycota	Leotiomycetes	Leotiales	Tympanidaceae	Aotearoamyces	1	0	0	0	0	0	0	0	0	0	1
Fungi	Ascomycota	Leotiomycetes	Leotiales	Tympanidaceae	Calyptrozyma	928	0	0	1	0	0	0	0	0	1	0
Fungi	Ascomycota	Leotiomycetes	Leotiales	Tympanidaceae	Capturomyces	1	0	0	0	0	0	0	0	0	0	1
Fungi	Ascomycota	Leotiomycetes	Leotiales	Tympanidaceae	Claussenomyces	806	0	0	0	0	0	0	0	0	0	1
Fungi	Ascomycota	Leotiomycetes	Leotiales	Tympanidaceae	Collophora	572	0	0	0	0	0	1	0	0	1	0
Fungi	Ascomycota	Leotiomycetes	Leotiales	Tympanidaceae	Collophorina	1	0	0	0	0	0	1	0	0	1	0
Fungi	Ascomycota	Leotiomycetes	Leotiales	Tympanidaceae	Culicidospora	1	0	0	0	0	0	0	0	0	0	1
Fungi	Ascomycota	Leotiomycetes	Leotiales	Tympanidaceae	Gelatinomyces	3	0	0	0	0	0	0	0	0	0	1
Fungi	Ascomycota	Leotiomycetes	Leotiales	Tympanidaceae	Pragmopora	13	0	0	0	0	0	0	0	0	0	1
Fungi	Ascomycota	Leotiomycetes	Leotiales	Tympanidaceae	Tympanis	69	0	0	0	0	0	1	0	0	1	0
Fungi	Ascomycota	Leotiomycetes	Leotiales	Tympanidaceae	Variabilispora	5	0	0	0	0	0	0	0	0	0	1
Fungi	Ascomycota	Leotiomycetes	Leotiales	Tympanidaceae	Vexillomyces	10	0	0	0	0	0	0	0	0	0	1
Fungi	Ascomycota	Leotiomycetes	Leotiales	Tympanidaceae		9454	0	0	0	0	0	0	0	0	0	1
Fungi	Ascomycota	Leotiomycetes	Leotiales			1469	0	0	0	0	0	0	0	0	0	1
Fungi	Ascomycota	Leotiomycetes	Leotiomycetes_order_incertae_sedis	Blastosporiaceae	Blastosporium	1	0	0	0	0	0	1	0	0	1	0
Fungi	Ascomycota	Leotiomycetes	Leotiomycetes_order_incertae_sedis	Clavidisculaceae	Clavidisculum	19	0	0	0	0	0	0	0	0	0	1
Fungi	Ascomycota	Leotiomycetes	Leotiomycetes_order_incertae_sedis	Clavidisculaceae		7	0	0	0	0	0	0	0	0	0	1
Fungi	Ascomycota	Leotiomycetes	Leotiomycetes_order_incertae_sedis	Deltopyxidaceae	Deltopyxis	1	0	0	0	0	0	0	0	0	0	1
Fungi	Ascomycota	Leotiomycetes	Leotiomycetes_order_incertae_sedis	Kendrickiellaceae	Kendrickiella	9	0	0	0	0	0	1	0	0	1	0
Fungi	Ascomycota	Leotiomycetes	Leotiomycetes_order_incertae_sedis	Leotiomycetes_family_incertae_sedis	Clavidisculum	1	0	0	0	0	0	0	0	0	0	1
Fungi	Ascomycota	Leotiomycetes	Leotiomycetes_order_incertae_sedis			999	0	0	0	0	0	0	0	0	0	1
Fungi	Ascomycota	Leotiomycetes	Marthamycetales	Marthamycetaceae	Marthamyces	6	0	0	0	0	0	0	0	0	0	1
Fungi	Ascomycota	Leotiomycetes	Marthamycetales	Marthamycetaceae	Propolis	3	0	0	0	0	0	1	0	0	1	0
Fungi	Ascomycota	Leotiomycetes	Marthamycetales	Marthamycetaceae		8	0	0	0	0	0	0	0	0	0	1
Fungi	Ascomycota	Leotiomycetes	Micraspidales	Micraspidaceae	Micraspis	2	0	0	0	0	0	0	0	0	0	1
Fungi	Ascomycota	Leotiomycetes	Micraspidales	Micraspidaceae		1	0	0	0	0	0	0	0	0	0	1
Fungi	Ascomycota	Leotiomycetes	Micraspidales			3	0	0	0	0	0	0	0	0	0	1
Fungi	Ascomycota	Leotiomycetes	Phacidiales	Helicogoniaceae	Eleutheromyces	42	0	0	0	0	0	1	0	0	1	0
Fungi	Ascomycota	Leotiomycetes	Phacidiales	Helicogoniaceae	Geltingia	3	0	0	0	0	0	1	0	0	1	0
Fungi	Ascomycota	Leotiomycetes	Phacidiales	Helicogoniaceae		17	0	0	0	0	0	0	0	0	0	1
Fungi	Ascomycota	Leotiomycetes	Phacidiales	Phacidiaceae	Allantophomopsiella	10	0	0	0	0	0	1	0	0	1	0
Fungi	Ascomycota	Leotiomycetes	Phacidiales	Phacidiaceae	Allantophomopsis	93	0	0	0	0	0	1	0	0	1	0
Fungi	Ascomycota	Leotiomycetes	Phacidiales	Phacidiaceae	Bulgaria	19	0	0	0	0	0	0	0	0	0	1
Fungi	Ascomycota	Leotiomycetes	Phacidiales	Phacidiaceae	Ceuthospora	1	0	0	0	0	0	1	0	0	1	0
Fungi	Ascomycota	Leotiomycetes	Phacidiales	Phacidiaceae	Darkera	12	0	0	0	0	0	1	0	0	1	0
Fungi	Ascomycota	Leotiomycetes	Phacidiales	Phacidiaceae	Phacidiopycnis	264	0	0	0	0	0	1	0	0	1	0
Fungi	Ascomycota	Leotiomycetes	Phacidiales	Phacidiaceae	Phacidium	78	0	0	0	0	0	1	0	0	1	0
Fungi	Ascomycota	Leotiomycetes	Phacidiales	Phacidiaceae	Potebniamyces	4	0	0	0	0	0	0	0	0	0	1
Fungi	Ascomycota	Leotiomycetes	Phacidiales	Phacidiaceae	Pseudophacidium	9	0	0	0	0	0	0	0	0	0	1
Fungi	Ascomycota	Leotiomycetes	Phacidiales	Phacidiaceae		79	0	0	0	0	0	0	0	0	0	1
Fungi	Ascomycota	Leotiomycetes	Phacidiales			29	0	0	0	0	0	0	0	0	0	1
Fungi	Ascomycota	Leotiomycetes	Rhytismatales	Cudoniaceae	Cudonia	76	0	0	0	0	0	0	0	0	0	1
Fungi	Ascomycota	Leotiomycetes	Rhytismatales	Cudoniaceae	Spathularia	24	0	0	0	0	0	0	0	0	0	1
Fungi	Ascomycota	Leotiomycetes	Rhytismatales	Cudoniaceae		33	0	0	0	0	0	0	0	0	0	1
Fungi	Ascomycota	Leotiomycetes	Rhytismatales	Phaeosphaeriaceae	Phaeosphaeria	4	0	0	0	0	0	0	0	0	0	1
Fungi	Ascomycota	Leotiomycetes	Rhytismatales	Phaeosphaeriaceae		3	0	0	0	0	0	0	0	0	0	1
Fungi	Ascomycota	Leotiomycetes	Rhytismatales	Rhytismataceae	Bivallum	2	0	0	0	0	0	0	0	0	0	1
Fungi	Ascomycota	Leotiomycetes	Rhytismatales	Rhytismataceae	Coccomyces	163	0	0	0	0	0	1	0	0	1	0
Fungi	Ascomycota	Leotiomycetes	Rhytismatales	Rhytismataceae	Colpoma	133	0	0	0	0	0	1	0	0	1	0
Fungi	Ascomycota	Leotiomycetes	Rhytismatales	Rhytismataceae	Hypoderma	5	0	0	0	0	0	1	0	0	1	0
Fungi	Ascomycota	Leotiomycetes	Rhytismatales	Rhytismataceae	Leptostroma	1	0	0	0	0	0	1	0	0	1	0
Fungi	Ascomycota	Leotiomycetes	Rhytismatales	Rhytismataceae	Lirula	1	0	0	0	0	0	1	0	0	1	0
Fungi	Ascomycota	Leotiomycetes	Rhytismatales	Rhytismataceae	Lophodermium	218	0	0	0	0	0	1	0	0	1	0
Fungi	Ascomycota	Leotiomycetes	Rhytismatales	Rhytismataceae	Meloderma	2	0	0	0	0	0	1	0	0	1	0
Fungi	Ascomycota	Leotiomycetes	Rhytismatales	Rhytismataceae	Rhytisma	20	0	0	0	0	0	1	0	0	1	0
Fungi	Ascomycota	Leotiomycetes	Rhytismatales	Rhytismataceae	Terriera	1	0	0	0	0	0	1	0	0	1	0
Fungi	Ascomycota	Leotiomycetes	Rhytismatales	Rhytismataceae	Tryblidiopsis	13	0	0	0	0	0	1	0	0	1	0
Fungi	Ascomycota	Leotiomycetes	Rhytismatales	Rhytismataceae		297	0	0	0	0	0	0	0	0	0	1
Fungi	Ascomycota	Leotiomycetes	Rhytismatales	Rhytismatales_family_incertae_sedis	Mycosymbioces	108	0	0	0	0	0	1	0	0	1	0
Fungi	Ascomycota	Leotiomycetes	Rhytismatales	Rhytismatales_family_incertae_sedis		38	0	0	0	0	0	0	0	0	0	1
Fungi	Ascomycota	Leotiomycetes	Rhytismatales	Triblidiaceae	Triblidium	5	0	0	0	0	0	0	0	0	0	1
Fungi	Ascomycota	Leotiomycetes	Rhytismatales			158	0	0	0	0	0	0	0	0	0	1
Fungi	Ascomycota	Leotiomycetes	Thelebolales	Pseudeurotiaceae	Geomyces	4536	0	0	0	0	0	0	0	0	0	1
Fungi	Ascomycota	Leotiomycetes	Thelebolales	Pseudeurotiaceae	Gymnostellatospora	700	0	0	0	0	0	0	0	0	0	1
Fungi	Ascomycota	Leotiomycetes	Thelebolales	Pseudeurotiaceae	Leuconeurospora	1052	0	0	0	0	0	0	0	0	0	1
Fungi	Ascomycota	Leotiomycetes	Thelebolales	Pseudeurotiaceae	Ovadendron	27	0	0	0	0	0	0	0	1	1	0
Fungi	Ascomycota	Leotiomycetes	Thelebolales	Pseudeurotiaceae	Pseudeurotium	2704	0	0	0	0	0	0	0	0	0	1
Fungi	Ascomycota	Leotiomycetes	Thelebolales	Pseudeurotiaceae	Pseudogymnoascus	6986	0	0	0	0	0	0	0	0	0	1
Fungi	Ascomycota	Leotiomycetes	Thelebolales	Pseudeurotiaceae	Teberdinia	16	0	0	0	0	0	0	0	0	0	1
Fungi	Ascomycota	Leotiomycetes	Thelebolales	Pseudeurotiaceae		1767	0	0	0	0	0	0	0	0	0	1
Fungi	Ascomycota	Leotiomycetes	Thelebolales	Thelebolaceae	Antarctomyces	180	0	0	0	0	0	0	0	0	0	1
Fungi	Ascomycota	Leotiomycetes	Thelebolales	Thelebolaceae	Cleistothelebolus	54	0	0	0	0	0	0	0	0	0	1
Fungi	Ascomycota	Leotiomycetes	Thelebolales	Thelebolaceae	Holwaya	3	0	0	0	0	0	0	0	0	0	1
Fungi	Ascomycota	Leotiomycetes	Thelebolales	Thelebolaceae	Hyphozyma	33	0	0	0	0	0	0	0	0	0	1
Fungi	Ascomycota	Leotiomycetes	Thelebolales	Thelebolaceae	Ramgea	144	0	0	0	0	0	0	0	0	0	1
Fungi	Ascomycota	Leotiomycetes	Thelebolales	Thelebolaceae	Thelebolus	1387	0	0	0	0	0	0	0	0	0	1
Fungi	Ascomycota	Leotiomycetes	Thelebolales	Thelebolaceae		247	0	0	0	0	0	0	0	0	0	1
Fungi	Ascomycota	Leotiomycetes	Thelebolales	Thelebolales_family_incertae_sedis	Gorgomyces	769	0	0	0	0	0	0	0	0	0	1
Fungi	Ascomycota	Leotiomycetes	Thelebolales	Thelebolales_family_incertae_sedis	Patinella	21	0	0	0	0	0	0	0	0	0	1
Fungi	Ascomycota	Leotiomycetes	Thelebolales	Thelebolales_family_incertae_sedis		185	0	0	0	0	0	0	0	0	0	1
Fungi	Ascomycota	Leotiomycetes	Thelebolales			293	0	0	0	0	0	0	0	0	0	1
Fungi	Ascomycota	Leotiomycetes				2770	0	0	0	0	0	0	0	0	0	1
Fungi	Ascomycota	Lichinomycetes	Lichinales	Lichinaceae	Lichinella	2	0	0	0	0	0	0	0	0	0	1
Fungi	Ascomycota	Lichinomycetes	Lichinales	Lichinaceae	Phylliscum	164	0	0	0	0	0	0	0	0	0	1
Fungi	Ascomycota	Lichinomycetes	Lichinales	Lichinaceae		9	0	0	0	0	0	0	0	0	0	1
Fungi	Ascomycota	Lichinomycetes	Lichinales	Peltulaceae	Peltula	6	0	0	0	0	0	0	0	0	0	1
Fungi	Ascomycota	Lichinomycetes	Lichinales	Peltulaceae		19	0	0	0	0	0	0	0	0	0	1
Fungi	Ascomycota	Orbiliomycetes	GS32			61	0	0	0	0	0	0	0	0	0	1
Fungi	Ascomycota	Orbiliomycetes	GS33			463	0	0	0	0	0	0	0	0	0	1
Fungi	Ascomycota	Orbiliomycetes	Orbiliales	Orbiliaceae	Amphosoma	21	0	0	0	0	0	0	0	0	0	1
Fungi	Ascomycota	Orbiliomycetes	Orbiliales	Orbiliaceae	Arthrobotrys	1158	0	0	0	0	0	1	0	0	1	0
Fungi	Ascomycota	Orbiliomycetes	Orbiliales	Orbiliaceae	Brachyphoris	74	0	0	0	0	0	1	0	0	1	0
Fungi	Ascomycota	Orbiliomycetes	Orbiliales	Orbiliaceae	Dactylella	609	0	0	0	0	0	0	0	0	0	1
Fungi	Ascomycota	Orbiliomycetes	Orbiliales	Orbiliaceae	Dactylellina	221	0	0	0	0	0	1	0	0	1	0
Fungi	Ascomycota	Orbiliomycetes	Orbiliales	Orbiliaceae	Dicranidion	1	0	0	0	0	0	1	0	0	1	0
Fungi	Ascomycota	Orbiliomycetes	Orbiliales	Orbiliaceae	Drechslerella	44	0	0	0	0	0	1	0	0	1	0
Fungi	Ascomycota	Orbiliomycetes	Orbiliales	Orbiliaceae	Duddingtonia	9	0	0	0	0	0	1	0	0	1	0
Fungi	Ascomycota	Orbiliomycetes	Orbiliales	Orbiliaceae	Dwayaangam	3	0	0	0	0	0	1	0	0	1	0
Fungi	Ascomycota	Orbiliomycetes	Orbiliales	Orbiliaceae	Gamsylella	110	0	0	0	0	0	1	0	0	1	0
Fungi	Ascomycota	Orbiliomycetes	Orbiliales	Orbiliaceae	Geniculifera	6	0	0	0	0	0	1	0	0	1	0
Fungi	Ascomycota	Orbiliomycetes	Orbiliales	Orbiliaceae	Helicoon	4	0	0	0	0	0	0	0	0	0	1
Fungi	Ascomycota	Orbiliomycetes	Orbiliales	Orbiliaceae	Hyalorbilia	826	0	0	0	0	0	1	0	0	1	0
Fungi	Ascomycota	Orbiliomycetes	Orbiliales	Orbiliaceae	Lecophagus	11	0	0	0	0	0	1	0	0	1	0
Fungi	Ascomycota	Orbiliomycetes	Orbiliales	Orbiliaceae	Monacrosporium	277	0	0	0	0	0	1	0	0	1	0
Fungi	Ascomycota	Orbiliomycetes	Orbiliales	Orbiliaceae	Orbilia	733	0	0	0	0	0	1	0	0	1	0
Fungi	Ascomycota	Orbiliomycetes	Orbiliales	Orbiliaceae	Retiarius	7	0	0	0	0	0	0	0	0	0	1
Fungi	Ascomycota	Orbiliomycetes	Orbiliales	Orbiliaceae	Roigiella	2	0	0	0	0	0	0	0	0	0	1
Fungi	Ascomycota	Orbiliomycetes	Orbiliales	Orbiliaceae	Vermispora	98	0	0	0	0	0	1	0	0	1	0
Fungi	Ascomycota	Orbiliomycetes	Orbiliales	Orbiliaceae		4760	0	0	0	0	0	0	0	0	0	1
Fungi	Ascomycota	Orbiliomycetes	Orbiliales	Orbiliales_family_incertae_sedis	Microdochiella	4	0	0	0	0	0	1	0	0	1	0
Fungi	Ascomycota	Orbiliomycetes	Orbiliales	Orbiliales_family_incertae_sedis	Tridentaria	5	0	0	0	0	0	0	0	0	0	1
Fungi	Ascomycota	Orbiliomycetes	Orbiliales	Orbiliales_family_incertae_sedis		17	0	0	0	0	0	0	0	0	0	1
Fungi	Ascomycota	Orbiliomycetes	Orbiliales			8815	0	0	0	0	0	0	0	0	0	1
Fungi	Ascomycota	Orbiliomycetes				1	0	0	0	0	0	0	0	0	0	1
Fungi	Ascomycota	Pezizomycetes	Pezizales	Ascobolaceae	Ascobolus	3081	0	0	0	0	0	0	0	0	0	1
Fungi	Ascomycota	Pezizomycetes	Pezizales	Ascobolaceae		695	0	0	0	0	0	0	0	0	0	1
Fungi	Ascomycota	Pezizomycetes	Pezizales	Ascodesmidaceae	Ascodesmis	105	0	0	0	0	0	0	0	0	0	1
Fungi	Ascomycota	Pezizomycetes	Pezizales	Ascodesmidaceae	Cephaliophora	600	0	0	0	0	0	0	0	0	0	1
Fungi	Ascomycota	Pezizomycetes	Pezizales	Ascodesmidaceae	Eleutherascus	95	0	0	0	0	0	0	0	0	0	1
Fungi	Ascomycota	Pezizomycetes	Pezizales	Ascodesmidaceae	Lasiobolus	45	0	0	0	0	0	0	0	0	0	1
Fungi	Ascomycota	Pezizomycetes	Pezizales	Ascodesmidaceae	Trichobolus	459	0	0	0	0	0	0	0	0	0	1
Fungi	Ascomycota	Pezizomycetes	Pezizales	Ascodesmidaceae		1341	0	0	0	0	0	0	0	0	0	1
Fungi	Ascomycota	Pezizomycetes	Pezizales	Caloscyphaceae	Caloscypha	1	0	0	0	0	0	1	0	0	1	0
Fungi	Ascomycota	Pezizomycetes	Pezizales	Caloscyphaceae		15	0	0	0	0	0	0	0	0	0	1
Fungi	Ascomycota	Pezizomycetes	Pezizales	Chorioactidaceae	Desmazierella	121	0	0	0	0	0	0	0	0	0	1
Fungi	Ascomycota	Pezizomycetes	Pezizales	Chorioactidaceae	Neournula	1	0	0	0	0	0	0	0	0	0	1
Fungi	Ascomycota	Pezizomycetes	Pezizales	Chorioactidaceae	Trichaleurina	6	0	0	0	0	0	0	0	0	0	1
Fungi	Ascomycota	Pezizomycetes	Pezizales	Chorioactidaceae		13	0	0	0	0	0	0	0	0	0	1
Fungi	Ascomycota	Pezizomycetes	Pezizales	Discinaceae	Fischerula	1	1	0	0	0	0	0	0	0	1	0
Fungi	Ascomycota	Pezizomycetes	Pezizales	Discinaceae	Gymnohydnotrya	4	1	0	0	0	0	0	0	0	1	0
Fungi	Ascomycota	Pezizomycetes	Pezizales	Discinaceae	Gyromitra	34	0	0	0	0	0	0	0	0	0	1
Fungi	Ascomycota	Pezizomycetes	Pezizales	Discinaceae	Hydnotrya	266	1	0	0	0	0	0	0	0	1	0
Fungi	Ascomycota	Pezizomycetes	Pezizales	Discinaceae	Leucangium	17	1	0	0	0	0	0	0	0	1	0
Fungi	Ascomycota	Pezizomycetes	Pezizales	Discinaceae		9	0	0	0	0	0	0	0	0	0	1
Fungi	Ascomycota	Pezizomycetes	Pezizales	Geomoriaceae	Geomorium	22	1	0	0	0	0	0	0	0	1	0
Fungi	Ascomycota	Pezizomycetes	Pezizales	Helvellaceae	Balsamia	73	1	0	0	0	0	0	0	0	1	0
Fungi	Ascomycota	Pezizomycetes	Pezizales	Helvellaceae	Barssia	17	1	0	0	0	0	0	0	0	1	0
Fungi	Ascomycota	Pezizomycetes	Pezizales	Helvellaceae	Helvella	316	1	0	0	0	0	0	0	0	1	0
Fungi	Ascomycota	Pezizomycetes	Pezizales	Helvellaceae	Underwoodia	2	1	0	0	0	0	0	0	0	1	0
Fungi	Ascomycota	Pezizomycetes	Pezizales	Morchellaceae	Disciotis	8	0	0	0	0	0	0	0	0	0	1
Fungi	Ascomycota	Pezizomycetes	Pezizales	Morchellaceae	Mitrophora	3	0	0	0	0	0	0	0	0	0	1
Fungi	Ascomycota	Pezizomycetes	Pezizales	Morchellaceae	Morchella	231	0	0	0	0	0	0	0	0	0	1
Fungi	Ascomycota	Pezizomycetes	Pezizales	Morchellaceae	Verpa	42	0	0	0	0	0	0	0	0	0	1
Fungi	Ascomycota	Pezizomycetes	Pezizales	Morchellaceae		2	0	0	0	0	0	0	0	0	0	1
Fungi	Ascomycota	Pezizomycetes	Pezizales	Pezizaceae	Amylascus	93	1	0	0	0	0	0	0	0	1	0
Fungi	Ascomycota	Pezizomycetes	Pezizales	Pezizaceae	Aquapeziza	7	0	0	0	0	0	0	0	0	0	1
Fungi	Ascomycota	Pezizomycetes	Pezizales	Pezizaceae	Calongea	4	0	0	0	0	0	0	0	0	0	1
Fungi	Ascomycota	Pezizomycetes	Pezizales	Pezizaceae	Cazia	4	1	0	0	0	0	0	0	0	1	0
Fungi	Ascomycota	Pezizomycetes	Pezizales	Pezizaceae	Chromelosporium	20	0	0	0	0	0	0	0	0	0	1
Fungi	Ascomycota	Pezizomycetes	Pezizales	Pezizaceae	Delastria	362	1	0	0	0	0	0	0	0	1	0
Fungi	Ascomycota	Pezizomycetes	Pezizales	Pezizaceae	Eremiomyces	52	0	0	0	0	0	0	0	0	0	1
Fungi	Ascomycota	Pezizomycetes	Pezizales	Pezizaceae	Galactinia	663	1	0	0	0	0	0	0	0	1	0
Fungi	Ascomycota	Pezizomycetes	Pezizales	Pezizaceae	Hydnobolites	1079	1	0	0	0	0	0	0	0	1	0
Fungi	Ascomycota	Pezizomycetes	Pezizales	Pezizaceae	Hydnoplicata	22	1	0	0	0	0	0	0	0	1	0
Fungi	Ascomycota	Pezizomycetes	Pezizales	Pezizaceae	Hydnotryopsis	4	1	0	0	0	0	0	0	0	1	0
Fungi	Ascomycota	Pezizomycetes	Pezizales	Pezizaceae	Imaia	1	1	0	0	0	0	0	0	0	1	0
Fungi	Ascomycota	Pezizomycetes	Pezizales	Pezizaceae	Iodophanus	741	0	0	0	0	0	0	0	0	0	1
Fungi	Ascomycota	Pezizomycetes	Pezizales	Pezizaceae	Ionopeziza	8	0	0	0	0	0	0	0	0	0	1
Fungi	Ascomycota	Pezizomycetes	Pezizales	Pezizaceae	Kalaharituber	3	0	0	0	0	0	0	0	0	0	1
Fungi	Ascomycota	Pezizomycetes	Pezizales	Pezizaceae	Lepidotia	5	0	0	0	0	0	0	0	0	0	1
Fungi	Ascomycota	Pezizomycetes	Pezizales	Pezizaceae	Luteoamylascus	139	1	0	0	0	0	0	0	0	1	0
Fungi	Ascomycota	Pezizomycetes	Pezizales	Pezizaceae	Marcelleina	136	0	0	0	0	0	0	0	0	0	1
Fungi	Ascomycota	Pezizomycetes	Pezizales	Pezizaceae	Mattirolomyces	13	0	0	0	0	0	0	0	0	0	1
Fungi	Ascomycota	Pezizomycetes	Pezizales	Pezizaceae	Oedocephalum	486	0	0	0	0	0	0	0	0	0	1
Fungi	Ascomycota	Pezizomycetes	Pezizales	Pezizaceae	Pachyella	17	0	0	0	0	0	0	0	0	0	1
Fungi	Ascomycota	Pezizomycetes	Pezizales	Pezizaceae	Pachyphlodes	783	1	0	0	0	0	0	0	0	1	0
Fungi	Ascomycota	Pezizomycetes	Pezizales	Pezizaceae	Pachyphloeus	1	1	0	0	0	0	0	0	0	1	0
Fungi	Ascomycota	Pezizomycetes	Pezizales	Pezizaceae	Peziza	2640	1	0	0	0	0	0	0	0	1	0
Fungi	Ascomycota	Pezizomycetes	Pezizales	Pezizaceae	Plicaria	90	0	0	0	0	0	0	0	0	0	1
Fungi	Ascomycota	Pezizomycetes	Pezizales	Pezizaceae	Ruhlandiella	1046	1	0	0	0	0	0	0	0	1	0
Fungi	Ascomycota	Pezizomycetes	Pezizales	Pezizaceae	Sarcopeziza	2	0	0	0	0	0	0	0	0	0	1
Fungi	Ascomycota	Pezizomycetes	Pezizales	Pezizaceae	Sarcosphaera	37	1	0	0	0	0	0	0	0	1	0
Fungi	Ascomycota	Pezizomycetes	Pezizales	Pezizaceae	Scabropezia	46	1	0	0	0	0	0	0	0	1	0
Fungi	Ascomycota	Pezizomycetes	Pezizales	Pezizaceae	Stouffera	2	1	0	0	0	0	0	0	0	1	0
Fungi	Ascomycota	Pezizomycetes	Pezizales	Pezizaceae	Terfezia	378	1	0	0	0	0	0	0	0	1	0
Fungi	Ascomycota	Pezizomycetes	Pezizales	Pezizaceae	Tirmania	7	1	0	0	0	0	0	0	0	1	0
Fungi	Ascomycota	Pezizomycetes	Pezizales	Pezizaceae		2350	1	0	0	0	0	0	0	0	1	0
Fungi	Ascomycota	Pezizomycetes	Pezizales	Pezizales_family_incertae_sedis	Boubovia	414	0	0	0	0	0	0	0	0	0	1
Fungi	Ascomycota	Pezizomycetes	Pezizales	Pezizales_family_incertae_sedis	Coprotus	316	0	0	0	0	0	0	0	0	0	1
Fungi	Ascomycota	Pezizomycetes	Pezizales	Pezizales_family_incertae_sedis	Desertella	48	0	0	0	0	0	0	0	0	0	1
Fungi	Ascomycota	Pezizomycetes	Pezizales	Pezizales_family_incertae_sedis	Harmoniella	45	0	0	0	0	0	0	0	0	0	1
Fungi	Ascomycota	Pezizomycetes	Pezizales	Pezizales_family_incertae_sedis	Sphaerosoma	496	1	0	0	0	0	0	0	0	1	0
Fungi	Ascomycota	Pezizomycetes	Pezizales	Pezizales_family_incertae_sedis		537	0	0	0	0	0	0	0	0	0	1
Fungi	Ascomycota	Pezizomycetes	Pezizales	Pseudombrophilaceae	Heydenia	355	0	0	0	0	0	0	0	0	0	1
Fungi	Ascomycota	Pezizomycetes	Pezizales	Pseudombrophilaceae	Lasiobolidium	208	0	0	0	0	0	0	0	0	0	1
Fungi	Ascomycota	Pezizomycetes	Pezizales	Pseudombrophilaceae	Orbicula	82	0	0	0	0	0	0	0	0	0	1
Fungi	Ascomycota	Pezizomycetes	Pezizales	Pseudombrophilaceae	Pseudombrophila	37	0	0	0	0	0	0	0	0	0	1
Fungi	Ascomycota	Pezizomycetes	Pezizales	Pseudombrophilaceae	Rhinotrichum	1	0	0	0	0	0	0	0	0	0	1
Fungi	Ascomycota	Pezizomycetes	Pezizales	Pseudombrophilaceae		42	0	0	0	0	0	0	0	0	0	1
Fungi	Ascomycota	Pezizomycetes	Pezizales	Pulvinulaceae	Pseudoboubovia	1	0	0	0	0	0	0	0	0	0	1
Fungi	Ascomycota	Pezizomycetes	Pezizales	Pulvinulaceae	Pulvinula	805	1	0	0	0	0	0	0	0	1	0
Fungi	Ascomycota	Pezizomycetes	Pezizales	Pulvinulaceae		835	1	0	0	0	0	0	0	0	1	0
Fungi	Ascomycota	Pezizomycetes	Pezizales	Pyronemataceae	Acervus	21	0	0	0	0	0	0	0	0	0	1
Fungi	Ascomycota	Pezizomycetes	Pezizales	Pyronemataceae	Aleuria	185	0	0	0	0	0	0	0	0	0	1
Fungi	Ascomycota	Pezizomycetes	Pezizales	Pyronemataceae	Aleurina	189	1	0	0	0	0	0	0	0	1	0
Fungi	Ascomycota	Pezizomycetes	Pezizales	Pyronemataceae	Amblyosporium	50	0	0	0	0	0	1	0	0	1	0
Fungi	Ascomycota	Pezizomycetes	Pezizales	Pyronemataceae	Anthracobia	200	0	0	0	0	0	0	0	0	0	1
Fungi	Ascomycota	Pezizomycetes	Pezizales	Pyronemataceae	Bactridium	1	0	0	0	0	0	0	0	0	0	1
Fungi	Ascomycota	Pezizomycetes	Pezizales	Pyronemataceae	Byssonectria	635	0	0	0	0	0	0	0	0	0	1
Fungi	Ascomycota	Pezizomycetes	Pezizales	Pyronemataceae	Cheilymenia	228	0	0	0	0	0	0	0	0	0	1
Fungi	Ascomycota	Pezizomycetes	Pezizales	Pyronemataceae	Cupulina	4	0	0	0	0	0	0	0	0	0	1
Fungi	Ascomycota	Pezizomycetes	Pezizales	Pyronemataceae	Genabea	213	1	0	0	0	0	0	0	0	1	0
Fungi	Ascomycota	Pezizomycetes	Pezizales	Pyronemataceae	Genea	691	1	0	0	0	0	0	0	0	1	0
Fungi	Ascomycota	Pezizomycetes	Pezizales	Pyronemataceae	Geopora	2490	1	0	0	0	0	0	0	0	1	0
Fungi	Ascomycota	Pezizomycetes	Pezizales	Pyronemataceae	Gilkeya	16	1	0	0	0	0	0	0	0	1	0
Fungi	Ascomycota	Pezizomycetes	Pezizales	Pyronemataceae	Hoffmannoscypha	2	0	0	0	0	0	0	0	0	0	1
Fungi	Ascomycota	Pezizomycetes	Pezizales	Pyronemataceae	Humaria	1434	1	0	0	0	0	0	0	0	1	0
Fungi	Ascomycota	Pezizomycetes	Pezizales	Pyronemataceae	Lamprospora	112	0	0	0	0	0	0	0	0	0	1
Fungi	Ascomycota	Pezizomycetes	Pezizales	Pyronemataceae	Lotinia	8	0	0	0	0	0	0	0	0	0	1
Fungi	Ascomycota	Pezizomycetes	Pezizales	Pyronemataceae	Melastiza	7	0	0	0	0	0	0	0	0	0	1
Fungi	Ascomycota	Pezizomycetes	Pezizales	Pyronemataceae	Micronematobotrys	7	0	0	0	0	0	0	0	0	0	1
Fungi	Ascomycota	Pezizomycetes	Pezizales	Pyronemataceae	Miladina	1	0	0	0	0	0	0	0	0	0	1
Fungi	Ascomycota	Pezizomycetes	Pezizales	Pyronemataceae	Monascella	41	0	0	0	0	0	0	0	0	0	1
Fungi	Ascomycota	Pezizomycetes	Pezizales	Pyronemataceae	Myrmecocystis	141	1	0	0	0	0	0	0	0	1	0
Fungi	Ascomycota	Pezizomycetes	Pezizales	Pyronemataceae	Neottiella	26	0	0	0	0	0	0	0	0	0	1
Fungi	Ascomycota	Pezizomycetes	Pezizales	Pyronemataceae	Octospora	58	0	0	0	0	0	0	0	0	0	1
Fungi	Ascomycota	Pezizomycetes	Pezizales	Pyronemataceae	Otidea	506	1	0	0	0	0	0	0	0	1	0
Fungi	Ascomycota	Pezizomycetes	Pezizales	Pyronemataceae	Parascutellinia	22	1	0	0	0	0	0	0	0	1	0
Fungi	Ascomycota	Pezizomycetes	Pezizales	Pyronemataceae	Paratricharina	8	0	0	0	0	0	0	0	0	0	1
Fungi	Ascomycota	Pezizomycetes	Pezizales	Pyronemataceae	Picoa	407	1	0	0	0	0	0	0	0	1	0
Fungi	Ascomycota	Pezizomycetes	Pezizales	Pyronemataceae	Pseudaleuria	221	0	0	0	0	0	0	0	0	0	1
Fungi	Ascomycota	Pezizomycetes	Pezizales	Pyronemataceae	Pseudotricharina	16	0	0	0	0	0	0	0	0	0	1
Fungi	Ascomycota	Pezizomycetes	Pezizales	Pyronemataceae	Pulchromyces	5	0	0	0	0	0	0	0	0	0	1
Fungi	Ascomycota	Pezizomycetes	Pezizales	Pyronemataceae	Pulvinula	6	1	0	0	0	0	0	0	0	1	0
Fungi	Ascomycota	Pezizomycetes	Pezizales	Pyronemataceae	Pustularia	452	1	0	0	0	0	0	0	0	1	0
Fungi	Ascomycota	Pezizomycetes	Pezizales	Pyronemataceae	Pyronema	150	0	0	0	0	0	0	0	0	0	1
Fungi	Ascomycota	Pezizomycetes	Pezizales	Pyronemataceae	Ramsbottomia	13	0	0	0	0	0	0	0	0	0	1
Fungi	Ascomycota	Pezizomycetes	Pezizales	Pyronemataceae	Rhodoscypha	104	1	0	0	0	0	0	0	0	1	0
Fungi	Ascomycota	Pezizomycetes	Pezizales	Pyronemataceae	Rhodotarzetta	13	0	0	0	0	0	0	0	0	0	1
Fungi	Ascomycota	Pezizomycetes	Pezizales	Pyronemataceae	Scutellinia	1123	0	0	0	0	0	0	0	0	0	1
Fungi	Ascomycota	Pezizomycetes	Pezizales	Pyronemataceae	Sepultariella	67	1	0	0	0	0	0	0	0	1	0
Fungi	Ascomycota	Pezizomycetes	Pezizales	Pyronemataceae	Smardaea	13	0	0	0	0	0	0	0	0	0	1
Fungi	Ascomycota	Pezizomycetes	Pezizales	Pyronemataceae	Sowerbyella	13	0	0	0	0	0	0	0	0	0	1
Fungi	Ascomycota	Pezizomycetes	Pezizales	Pyronemataceae	Sphaerosporella	56	1	0	0	0	0	0	0	0	1	0
Fungi	Ascomycota	Pezizomycetes	Pezizales	Pyronemataceae	Tricharina	440	0	0	0	0	0	0	0	0	0	1
Fungi	Ascomycota	Pezizomycetes	Pezizales	Pyronemataceae	Trichophaea	1292	1	0	0	0	0	0	0	0	1	0
Fungi	Ascomycota	Pezizomycetes	Pezizales	Pyronemataceae	Trichophaeopsis	237	0	0	0	0	0	0	0	0	0	1
Fungi	Ascomycota	Pezizomycetes	Pezizales	Pyronemataceae	Warcupia	77	0	0	0	0	0	0	0	0	0	1
Fungi	Ascomycota	Pezizomycetes	Pezizales	Pyronemataceae	Wilcoxina	2154	1	0	0	0	0	0	0	0	1	0
Fungi	Ascomycota	Pezizomycetes	Pezizales	Pyronemataceae		2541	1	0	0	0	0	0	0	0	1	0
Fungi	Ascomycota	Pezizomycetes	Pezizales	Rhizinaceae	Phymatotrichopsis	2	0	0	0	0	0	1	0	0	1	0
Fungi	Ascomycota	Pezizomycetes	Pezizales	Rhizinaceae	Rhizina	3	0	0	0	0	0	1	0	0	1	0
Fungi	Ascomycota	Pezizomycetes	Pezizales	Rhizinaceae		1	0	0	0	0	0	0	0	0	0	1
Fungi	Ascomycota	Pezizomycetes	Pezizales	Sarcoscyphaceae	Cookeina	3	0	0	0	0	0	0	0	0	0	1
Fungi	Ascomycota	Pezizomycetes	Pezizales	Sarcoscyphaceae	Geodina	7	0	0	0	0	0	0	0	0	0	1
Fungi	Ascomycota	Pezizomycetes	Pezizales	Sarcoscyphaceae	Microstoma	1	0	0	0	0	0	0	0	0	0	1
Fungi	Ascomycota	Pezizomycetes	Pezizales	Sarcoscyphaceae	Nanoscypha	1	0	0	0	0	0	0	0	0	0	1
Fungi	Ascomycota	Pezizomycetes	Pezizales	Sarcoscyphaceae	Phillipsia	25	0	0	0	0	0	0	0	0	0	1
Fungi	Ascomycota	Pezizomycetes	Pezizales	Sarcoscyphaceae	Pithya	86	0	0	0	0	0	1	0	0	1	0
Fungi	Ascomycota	Pezizomycetes	Pezizales	Sarcoscyphaceae	Sarcoscypha	96	0	0	0	0	0	0	0	0	0	1
Fungi	Ascomycota	Pezizomycetes	Pezizales	Sarcoscyphaceae		58	0	0	0	0	0	0	0	0	0	1
Fungi	Ascomycota	Pezizomycetes	Pezizales	Sarcosomataceae	Conoplea	7	0	0	0	0	0	0	0	0	0	1
Fungi	Ascomycota	Pezizomycetes	Pezizales	Sarcosomataceae	Donadinia	25	0	0	0	0	0	0	0	0	0	1
Fungi	Ascomycota	Pezizomycetes	Pezizales	Sarcosomataceae	Galiella	4	0	0	0	0	0	0	0	0	0	1
Fungi	Ascomycota	Pezizomycetes	Pezizales	Sarcosomataceae	Plectania	291	0	0	0	0	0	0	0	0	0	1
Fungi	Ascomycota	Pezizomycetes	Pezizales	Sarcosomataceae	Pseudoplectania	295	0	0	0	0	0	0	0	0	0	1
Fungi	Ascomycota	Pezizomycetes	Pezizales	Sarcosomataceae	Sarcosoma	7	0	0	0	0	0	0	0	0	0	1
Fungi	Ascomycota	Pezizomycetes	Pezizales	Sarcosomataceae	Strumella	46	0	0	0	0	0	1	0	0	1	0
Fungi	Ascomycota	Pezizomycetes	Pezizales	Sarcosomataceae	Urnula	91	0	0	0	0	0	1	0	0	1	0
Fungi	Ascomycota	Pezizomycetes	Pezizales	Sarcosomataceae		102	0	0	0	0	0	0	0	0	0	1
Fungi	Ascomycota	Pezizomycetes	Pezizales	Tarzettaceae	Densocarpa	10	0	0	0	0	0	0	0	0	0	1
Fungi	Ascomycota	Pezizomycetes	Pezizales	Tarzettaceae	Geopyxis	57	0	0	0	0	0	0	0	0	0	1
Fungi	Ascomycota	Pezizomycetes	Pezizales	Tarzettaceae	Hydnocystis	53	0	0	0	0	0	0	0	0	0	1
Fungi	Ascomycota	Pezizomycetes	Pezizales	Tarzettaceae	Hypotarzetta	3	0	0	0	0	0	0	0	0	0	1
Fungi	Ascomycota	Pezizomycetes	Pezizales	Tarzettaceae	Paurocotylis	35	0	0	0	0	0	0	0	0	0	1
Fungi	Ascomycota	Pezizomycetes	Pezizales	Tarzettaceae	Tarzetta	566	1	0	0	0	0	0	0	0	1	0
[truncated: 2,770 more rows]

## Sheet: Table_S2
Table S2. A list of explanatory variables included in the modeling
Dataset	Predictor	Description	Dataset name	Citation	Link	PredictorCategory
ENVIREM	AnnualPET	Annual potential evapotranspiration = a measure of the ability of the atmosphere to remove water through evapotranspiration processes, given unlimited moisture, mm yr–1	ENVIronmental Rasters for Ecological Modeling	Title et al. 2018 (57)	https://envirem.github.io/	climate
ENVIREM	AridityIndexThornthwaite	Thornthwaite aridity index: index of the degree of water deficit below water need	ENVIronmental Rasters for Ecological Modeling	Title et al. 2018 (57)	https://envirem.github.io/	climate
ENVIREM	ClimaticMoistureIndex	Climatic moisture index = a metric of relative wetness and aridity	ENVIronmental Rasters for Ecological Modeling	Title et al. 2018 (57)	https://envirem.github.io/	climate
ENVIREM	Continentality	Average temp. of warmest month – average temp. of coldest month, °C	ENVIronmental Rasters for Ecological Modeling	Title et al. 2018 (57)	https://envirem.github.io/	climate
ENVIREM	EmbergerQ	Embergers pluviothermic quotient: a metric that was designed to differentiate among Mediterranean type climates	ENVIronmental Rasters for Ecological Modeling	Title et al. 2018 (57)	https://envirem.github.io/	climate
ENVIREM	GrowingDegDays0	Sum of mean monthly temperature for months with mean temperature greater than 0°C multiplied by number of days	ENVIronmental Rasters for Ecological Modeling	Title et al. 2018 (57)	https://envirem.github.io/	climate
ENVIREM	GrowingDegDays5	Sum of mean monthly temperature for months with mean temperature greater than 5°C multiplied by number of days	ENVIronmental Rasters for Ecological Modeling	Title et al. 2018 (57)	https://envirem.github.io/	climate
ENVIREM	MaxTempColdest	Max. temp. of the coldest month, °C × 10	ENVIronmental Rasters for Ecological Modeling	Title et al. 2018 (57)	https://envirem.github.io/	climate
ENVIREM	MinTempWarmest	Min. temp. of the coldest month, °C × 10	ENVIronmental Rasters for Ecological Modeling	Title et al. 2018 (57)	https://envirem.github.io/	climate
ENVIREM	MonthCountByTemp10	Count of the number of months with mean temp greater than 10°C, months	ENVIronmental Rasters for Ecological Modeling	Title et al. 2018 (57)	https://envirem.github.io/	climate
ENVIREM	PETColdestQuarter	Mean monthly PET of coldest quarter, mm month-1	ENVIronmental Rasters for Ecological Modeling	Title et al. 2018 (57)	https://envirem.github.io/	climate
ENVIREM	PETDriestQuarter	Mean monthly PET of driest quarter, mm month-1	ENVIronmental Rasters for Ecological Modeling	Title et al. 2018 (57)	https://envirem.github.io/	climate
ENVIREM	PETseasonality	Monthly variability in potential evapotranspiration, mm month-1	ENVIronmental Rasters for Ecological Modeling	Title et al. 2018 (57)	https://envirem.github.io/	climate
ENVIREM	PETWarmestQuarter	Mean monthly PET of warmest quarter, mm month-1	ENVIronmental Rasters for Ecological Modeling	Title et al. 2018 (57)	https://envirem.github.io/	climate
ENVIREM	PETWettestQuarter	Mean monthly PET of wettest quarter, mm month-1	ENVIronmental Rasters for Ecological Modeling	Title et al. 2018 (57)	https://envirem.github.io/	climate
ENVIREM	ThermicityIndex	Compensated thermicity index: sum of mean annual temp., min. temp. of coldest month, max. temp. of the coldest month, × 10, with compensations for better comparability across the globe, °C	ENVIronmental Rasters for Ecological Modeling	Title et al. 2018 (57)	https://envirem.github.io/	climate
WorldClim	Elev	Altitude (elevation above sea level, m), based on SRTM data (NASA's Shuttle Radar Topography Mission)	WorldClim v2.1	Fick et al. 2017 (74)	https://www.worldclim.org/data/index.html	orography
-	DistFromEq	Distance from the Equator, geographicla degrees; abs(Latitude)	-	-	-	geo
CHELSA	Bio01	Annual Mean Temperature, °C*10	Climatologies at high resolution for the earth’s land surface areas	Karger et al. 2017 (56)	https://chelsa-climate.org/	climate
CHELSA	Bio02	Mean Diurnal Range, °C	Climatologies at high resolution for the earth’s land surface areas	Karger et al. 2017 (56)	https://chelsa-climate.org/	climate
CHELSA	Bio03	Isothermality = (bio2/bio7) (×100)	Climatologies at high resolution for the earth’s land surface areas	Karger et al. 2017 (56)	https://chelsa-climate.org/	climate
CHELSA	Bio04	Temperature Seasonality, standard deviation	Climatologies at high resolution for the earth’s land surface areas	Karger et al. 2017 (56)	https://chelsa-climate.org/	climate
CHELSA	Bio05	Max Temperature of Warmest Month, °C*10	Climatologies at high resolution for the earth’s land surface areas	Karger et al. 2017 (56)	https://chelsa-climate.org/	climate
CHELSA	Bio06	Min Temperature of Coldest Month, °C*10	Climatologies at high resolution for the earth’s land surface areas	Karger et al. 2017 (56)	https://chelsa-climate.org/	climate
CHELSA	Bio07	Temperature Annual Range, °C*10	Climatologies at high resolution for the earth’s land surface areas	Karger et al. 2017 (56)	https://chelsa-climate.org/	climate
CHELSA	Bio08	Mean Temperature of Wettest Quarter, °C*10	Climatologies at high resolution for the earth’s land surface areas	Karger et al. 2017 (56)	https://chelsa-climate.org/	climate
CHELSA	Bio09	Mean Temperature of Driest Quarter, °C*10	Climatologies at high resolution for the earth’s land surface areas	Karger et al. 2017 (56)	https://chelsa-climate.org/	climate
CHELSA	Bio10	Mean Temperature of Warmest Quarter, °C*10	Climatologies at high resolution for the earth’s land surface areas	Karger et al. 2017 (56)	https://chelsa-climate.org/	climate
CHELSA	Bio11	Mean Temperature of Coldest Quarter, °C*10	Climatologies at high resolution for the earth’s land surface areas	Karger et al. 2017 (56)	https://chelsa-climate.org/	climate
CHELSA	Bio12	Annual Precipitation, mm/year	Climatologies at high resolution for the earth’s land surface areas	Karger et al. 2017 (56)	https://chelsa-climate.org/	climate
CHELSA	Bio13	Precipitation of Wettest Month, mm/month	Climatologies at high resolution for the earth’s land surface areas	Karger et al. 2017 (56)	https://chelsa-climate.org/	climate
CHELSA	Bio14	Precipitation of Driest Month, mm/month	Climatologies at high resolution for the earth’s land surface areas	Karger et al. 2017 (56)	https://chelsa-climate.org/	climate
CHELSA	Bio15	Precipitation Seasonality, coefficient of variation	Climatologies at high resolution for the earth’s land surface areas	Karger et al. 2017 (56)	https://chelsa-climate.org/	climate
CHELSA	Bio16	Precipitation of Wettest Quarter, mm/quarter	Climatologies at high resolution for the earth’s land surface areas	Karger et al. 2017 (56)	https://chelsa-climate.org/	climate
CHELSA	Bio17	Precipitation of Driest Quarter, mm/quarter	Climatologies at high resolution for the earth’s land surface areas	Karger et al. 2017 (56)	https://chelsa-climate.org/	climate
CHELSA	Bio18	Precipitation of Warmest Quarter, mm/quarter	Climatologies at high resolution for the earth’s land surface areas	Karger et al. 2017 (56)	https://chelsa-climate.org/	climate
CHELSA	Bio19	Precipitation of Coldest Quarter, mm/quarter	Climatologies at high resolution for the earth’s land surface areas	Karger et al. 2017 (56)	https://chelsa-climate.org/	climate
CHELSA	AI	Aridity Index (UNEP 1997) = (Mean Annual Precipitation)/(Mean Annual Potential Evapotranspiration)	Climatologies at high resolution for the earth’s land surface areas	Karger et al. 2017 (56)	https://chelsa-climate.org/	climate
CHELSA	GDD0	Growing degree days heat sum above the treshold temperature of 0 °C (heat sum of all days above the treshold temperature accumulated over 1 year)	Climatologies at high resolution for the earth’s land surface areas	Karger et al. 2017 (56)	https://chelsa-climate.org/	climate
CMCC-BioClimInd	Bio20	Ellenberg quotient °C/mm (the ratio Bio28/Bio12 multiplied by 1000)	Bioclimatic indicators by the Center on Climate Change	Noce et al. 2020 (58)	https://doi.pangaea.de/10.1594/PANGAEA.904278	climate
CMCC-BioClimInd	Bio21	Yearly positive temperature °C ( the sum of the monthly average temperature for those months whose long-term average of daily temperature Tg is higher than 0*C)	Bioclimatic indicators by the Center on Climate Change	Noce et al. 2020 (58)	https://doi.pangaea.de/10.1594/PANGAEA.904278	climate
CMCC-BioClimInd	Bio22	Sum of annual temperature °C	Bioclimatic indicators by the Center on Climate Change	Noce et al. 2020 (58)	https://doi.pangaea.de/10.1594/PANGAEA.904278	climate
CMCC-BioClimInd	Bio23	Ombrotermic index mm/°C	Bioclimatic indicators by the Center on Climate Change	Noce et al. 2020 (58)	https://doi.pangaea.de/10.1594/PANGAEA.904278	climate
CMCC-BioClimInd	Bio24	Yearly positive precipitation mm	Bioclimatic indicators by the Center on Climate Change	Noce et al. 2020 (58)	https://doi.pangaea.de/10.1594/PANGAEA.904278	climate
CMCC-BioClimInd	Bio25	Modified Kira coldness index °C	Bioclimatic indicators by the Center on Climate Change	Noce et al. 2020 (58)	https://doi.pangaea.de/10.1594/PANGAEA.904278	climate
CMCC-BioClimInd	Bio26	Modified Kira warmth index °C	Bioclimatic indicators by the Center on Climate Change	Noce et al. 2020 (58)	https://doi.pangaea.de/10.1594/PANGAEA.904278	climate
CMCC-BioClimInd	Bio27	Simplified continentality index °C	Bioclimatic indicators by the Center on Climate Change	Noce et al. 2020 (58)	https://doi.pangaea.de/10.1594/PANGAEA.904278	climate
CMCC-BioClimInd	Bio28	Mean temperature of warmest month °C	Bioclimatic indicators by the Center on Climate Change	Noce et al. 2020 (58)	https://doi.pangaea.de/10.1594/PANGAEA.904278	climate
CMCC-BioClimInd	Bio29	Mean temperature of coldest month °C	Bioclimatic indicators by the Center on Climate Change	Noce et al. 2020 (58)	https://doi.pangaea.de/10.1594/PANGAEA.904278	climate
CMCC-BioClimInd	Bio30	Mean temperature of driest month °C	Bioclimatic indicators by the Center on Climate Change	Noce et al. 2020 (58)	https://doi.pangaea.de/10.1594/PANGAEA.904278	climate
CMCC-BioClimInd	Bio31	Mean temperature of wettest month °C	Bioclimatic indicators by the Center on Climate Change	Noce et al. 2020 (58)	https://doi.pangaea.de/10.1594/PANGAEA.904278	climate
CMCC-BioClimInd	Bio32	Modified Thermicity index °C	Bioclimatic indicators by the Center on Climate Change	Noce et al. 2020 (58)	https://doi.pangaea.de/10.1594/PANGAEA.904278	climate
CMCC-BioClimInd	Bio33	Ombrothermic index of summer and the previous month mm/°C	Bioclimatic indicators by the Center on Climate Change	Noce et al. 2020 (58)	https://doi.pangaea.de/10.1594/PANGAEA.904278	climate
CMCC-BioClimInd	Bio34	Potential Evapotranspiration Hargreaves mm	Bioclimatic indicators by the Center on Climate Change	Noce et al. 2020 (58)	https://doi.pangaea.de/10.1594/PANGAEA.904278	climate
CMCC-BioClimInd	Bio35	Potential Evapotranspiration Thornthwaite	Bioclimatic indicators by the Center on Climate Change	Noce et al. 2020 (58)	https://doi.pangaea.de/10.1594/PANGAEA.904278	climate
SBIO	SBIO1_0	Annual Mean Soil Temperature	Global maps of soil temperature	Lembrechts et al. 2020 (59)	https://zenodo.org/record/4558732#.YdL9B2jMJPY	soil climate
SBIO	SBIO1_15	Annual Mean Soil Temperature	Global maps of soil temperature	Lembrechts et al. 2020 (59)	https://zenodo.org/record/4558732#.YdL9B2jMJPY	soil climate
SBIO	SBIO2_0	Mean Soil Diurnal Range (Mean of monthly (max temp - min temp))	Global maps of soil temperature	Lembrechts et al. 2020 (59)	https://zenodo.org/record/4558732#.YdL9B2jMJPY	soil climate
SBIO	SBIO2_15	Mean Soil Diurnal Range (Mean of monthly (max temp - min temp))	Global maps of soil temperature	Lembrechts et al. 2020 (59)	https://zenodo.org/record/4558732#.YdL9B2jMJPY	soil climate
SBIO	SBIO3_0	Soil Isothermality (BIO2/BIO7) (×100)	Global maps of soil temperature	Lembrechts et al. 2020 (59)	https://zenodo.org/record/4558732#.YdL9B2jMJPY	soil climate
SBIO	SBIO3_15	Soil Isothermality (BIO2/BIO7) (×100)	Global maps of soil temperature	Lembrechts et al. 2020 (59)	https://zenodo.org/record/4558732#.YdL9B2jMJPY	soil climate
SBIO	SBIO4_0	Temperature Seasonality (standard deviation ×100)	Global maps of soil temperature	Lembrechts et al. 2020 (59)	https://zenodo.org/record/4558732#.YdL9B2jMJPY	soil climate
SBIO	SBIO4_15	Temperature Seasonality (standard deviation ×100)	Global maps of soil temperature	Lembrechts et al. 2020 (59)	https://zenodo.org/record/4558732#.YdL9B2jMJPY	soil climate
SBIO	SBIO5_0	Max Temperature of Warmest Month	Global maps of soil temperature	Lembrechts et al. 2020 (59)	https://zenodo.org/record/4558732#.YdL9B2jMJPY	soil climate
SBIO	SBIO5_15	Max Temperature of Warmest Month	Global maps of soil temperature	Lembrechts et al. 2020 (59)	https://zenodo.org/record/4558732#.YdL9B2jMJPY	soil climate
SBIO	SBIO6_0	Min Temperature of Coldest Month	Global maps of soil temperature	Lembrechts et al. 2020 (59)	https://zenodo.org/record/4558732#.YdL9B2jMJPY	soil climate
SBIO	SBIO6_15	Min Temperature of Coldest Month	Global maps of soil temperature	Lembrechts et al. 2020 (59)	https://zenodo.org/record/4558732#.YdL9B2jMJPY	soil climate
SBIO	SBIO7_0	Temperature Annual Range (BIO5-BIO6)	Global maps of soil temperature	Lembrechts et al. 2020 (59)	https://zenodo.org/record/4558732#.YdL9B2jMJPY	soil climate
SBIO	SBIO7_15	Temperature Annual Range (BIO5-BIO6)	Global maps of soil temperature	Lembrechts et al. 2020 (59)	https://zenodo.org/record/4558732#.YdL9B2jMJPY	soil climate
SBIO	SBIO8_0	Mean Temperature of Wettest Quarter	Global maps of soil temperature	Lembrechts et al. 2020 (59)	https://zenodo.org/record/4558732#.YdL9B2jMJPY	soil climate
SBIO	SBIO8_15	Mean Temperature of Wettest Quarter	Global maps of soil temperature	Lembrechts et al. 2020 (59)	https://zenodo.org/record/4558732#.YdL9B2jMJPY	soil climate
SBIO	SBIO9_0	Mean Temperature of Driest Quarter	Global maps of soil temperature	Lembrechts et al. 2020 (59)	https://zenodo.org/record/4558732#.YdL9B2jMJPY	soil climate
SBIO	SBIO9_15	Mean Temperature of Driest Quarter	Global maps of soil temperature	Lembrechts et al. 2020 (59)	https://zenodo.org/record/4558732#.YdL9B2jMJPY	soil climate
SBIO	SBIO10_0	Mean Temperature of Warmest Quarter	Global maps of soil temperature	Lembrechts et al. 2020 (59)	https://zenodo.org/record/4558732#.YdL9B2jMJPY	soil climate
SBIO	SBIO10_15	Mean Temperature of Warmest Quarter	Global maps of soil temperature	Lembrechts et al. 2020 (59)	https://zenodo.org/record/4558732#.YdL9B2jMJPY	soil climate
SBIO	SBIO11_0	Mean Temperature of Coldest Quarter	Global maps of soil temperature	Lembrechts et al. 2020 (59)	https://zenodo.org/record/4558732#.YdL9B2jMJPY	soil climate
SBIO	SBIO11_15	Mean Temperature of Coldest Quarter	Global maps of soil temperature	Lembrechts et al. 2020 (59)	https://zenodo.org/record/4558732#.YdL9B2jMJPY	soil climate
TerraClimate	AET	Actual Evapotranspiration (month 01-12), mm = the liquid water supply plus the soil water utilized	Global, high-resolution gridded temperature, precipitation, and other water balance variables	Abatzoglou et al. 2018 (60)	https://www.climatologylab.org/terraclimate.html	climate
TerraClimate	DEF	Water deficit (month 01-12), mm = the difference between ET0 (Monthly reference evapotranspiration) and actual evapotranspiration	Global, high-resolution gridded temperature, precipitation, and other water balance variables	Abatzoglou et al. 2018 (60)	https://www.climatologylab.org/terraclimate.html	climate
TerraClimate	MOIST	Soil Moisture (month 01-12)	Global, high-resolution gridded temperature, precipitation, and other water balance variables	Abatzoglou et al. 2018 (60)	https://www.climatologylab.org/terraclimate.html	soil climate
NASA_soil_carbon	ABG	Aboveground biomass carbon density, MgC ha-1 [stock]	Harmonized global maps of above and belowground biomass carbon density (Spawn et al. 2020; DOI:10.1038/s41597-020-0444-4)	-	https://daac.ornl.gov/cgi-bin/dsviewer.pl?ds_id=1763
NASA_soil_carbon	BBG	Belowground biomass carbon density, MgC ha-1 [stock]	Harmonized global maps of above and belowground biomass carbon density (Spawn et al. 2020; DOI:10.1038/s41597-020-0444-4)	-	https://daac.ornl.gov/cgi-bin/dsviewer.pl?ds_id=1763
MODIS_NDVI	NDVI_S	NDVI for summer months (median value for months 5-9, 2015-2020 years); scale factor = *0.0001	MOD13A1 v006 MODIS/Terra Vegetation Indices 16-Day Global 500m SIN Grid (doi:10.5067/MODIS/MOD13A1.006)	-	https://lpdaac.usgs.gov/products/mod13a1v006/	vegetation indexes
MODIS_NDVI	NDVI_W	NDVI for winter months (median value for months 12-3, 2015-2020 years); scale factor = *0.0001	MOD13A1 v006 MODIS/Terra Vegetation Indices 16-Day Global 500m SIN Grid (doi:10.5067/MODIS/MOD13A1.006)	-	https://lpdaac.usgs.gov/products/mod13a1v006/	vegetation indexes
MODIS_NDVI	NDVI_ND	Normalised diference between summer and winter NDVI, (x-y)/(x+y)	MOD13A1 v006 MODIS/Terra Vegetation Indices 16-Day Global 500m SIN Grid (doi:10.5067/MODIS/MOD13A1.006)	-	https://lpdaac.usgs.gov/products/mod13a1v006/
SoilGrids	N	Total nitrogen, cg/kg (Sum of total nitrogen (ammonia, organic and reduced nitrogen) as measured by Kjeldahl digestion plus nitrate–nitrite)	SoilGrids250m: Global gridded soil information based on machine learning	Poggio et al., 2021 (61)	https://www.isric.org/explore/soilgrids	soil chemistry
SoilGrids	pH	Negative common logarithm of the activity of hydronium ions (H+) in water	SoilGrids250m: Global gridded soil information based on machine learning	Poggio et al., 2021 (61)	https://www.isric.org/explore/soilgrids	soil chemistry
SoilGrids	SOC	Soil organic carbon stock, dg/kg (Gravimetric content of organic carbon in the fine earth fraction of the soil)	SoilGrids250m: Global gridded soil information based on machine learning	Poggio et al., 2021 (61)	https://www.isric.org/explore/soilgrids	soil chemistry
SoilGrids	OCS	Organic carbon stocks, ton/ha	SoilGrids250m: Global gridded soil information based on machine learning	Poggio et al., 2021 (61)	https://www.isric.org/explore/soilgrids	soil chemistry
SoilGrids	OCD	Organic carbon density, kg/m3	SoilGrids250m: Global gridded soil information based on machine learning	Poggio et al., 2021 (61)	https://www.isric.org/explore/soilgrids	soil chemistry
SoilGrids	BDOD	Bulk density of the fine earth fraction oven dry, kg/m3	SoilGrids250m: Global gridded soil information based on machine learning	Poggio et al., 2021 (61)	https://www.isric.org/explore/soilgrids	soil chemistry
SoilSalinity	GSS	Global soil salinity, (electrical conductivity) dS/m	Global Soil Salinity	Ivushkin et al. 2019 (73)	https://data.isric.org/geonetwork/srv/eng/catalog.search#/metadata/c59d0162-a258-4210-af80-777d7929c512	soil chemistry
Copernicus	Copern	Land cover	Global 100m Land Cover (v.3.0, epoch 2015) - Discrete land cover classification, according to UN-FAO LCCS	Buchhorn et al. 2020 (75)	https://land.copernicus.eu/global/products/lc	land cover
Toussaint	EcM_Plant_Diversity	Diversity (the effective species richness) of vascular plants capable forming EcM	Global diversity patterns among plants and mycorrhizal fungi	Toussaint et al. 2020 (77)	-	Plant communities
Toussaint	EcM_Plant_Occurrence	Occurrence frequency of vascular plants capable forming EcM	Global diversity patterns among plants and mycorrhizal fungi	Toussaint et al. 2020 (77)	-	Plant communities
AM	AM_proport	Proportion of AM plants = AM/(AM+EcM)	Global mycorrhizal plant distribution	Soudzilovskaia et al. 2019 (76)	-	Plant communities
LT	EcM_Plant_NumLineag	The expected number of EcM-plant lineages			-	Plant communities
LT	EcM_Plant_Presence	Presence of EcM-plants (binary variable)			-	Plant communities
WHIs	FWOS	Percent of days of frozen ground without snow (lack of subnivium)	Winter Habitat Indices (WHIs)	Gudex-Cross et al. 2022 (72)	https://datadryad.org/stash/dataset/doi:10.5061/dryad.9s4mw6mgs	climate
WHIs	SCV	Snow cover variability	Winter Habitat Indices (WHIs)	Gudex-Cross et al. 2022 (72)	https://datadryad.org/stash/dataset/doi:10.5061/dryad.9s4mw6mgs	climate
WHIs	WL	Winter length (number of days of frozen ground)	Winter Habitat Indices (WHIs)	Gudex-Cross et al. 2022 (72)	https://datadryad.org/stash/dataset/doi:10.5061/dryad.9s4mw6mgs	climate
GSR	PlantSpeciesRichness	Global plant species richness	Global Plant Diversity	Cai et al. 2022 (53)	https://www.biorxiv.org/content/10.1101/2022.04.08.487610v2	Plant communities
GPW	PopulationDensity	Human population density for the year 2020, number of persons per 1 km2	Gridded Population of the World v4 rev11	-	https://sedac.ciesin.columbia.edu/data/set/gpw-v4-population-count-rev11

## Sheet: Table_S3
Table S3. Fungal richness (S′TOT, consensus map) across different ecoregions and land cover types
Ecoregion	Biome	LandCover	N (pixels)	mean	median	min	max	Q1	Q3
Admiralty Islands lowland rain forests	Tropical & Subtropical Moist Broadleaf Forests	DeciduousForest	593	0.220645	0.239706	-0.104187	0.425367	0.152127	0.297338
Admiralty Islands lowland rain forests	Tropical & Subtropical Moist Broadleaf Forests	MixedForest	6	0.0920002	0.0913129	0.0231226	0.199587	0.0410211	0.105644
Admiralty Islands lowland rain forests	Tropical & Subtropical Moist Broadleaf Forests	WetGrassland	3	0.127352	0.110338	0.0912201	0.180498	0.0912201	0.180498
Admiralty Islands lowland rain forests	Tropical & Subtropical Moist Broadleaf Forests	ColdDesert	0	0	0	0	0	0	0
Admiralty Islands lowland rain forests	Tropical & Subtropical Moist Broadleaf Forests	ConiferousForest	0	0	0	0	0	0	0
Admiralty Islands lowland rain forests	Tropical & Subtropical Moist Broadleaf Forests	Cropland	0	0	0	0	0	0	0
Admiralty Islands lowland rain forests	Tropical & Subtropical Moist Broadleaf Forests	Desert	0	0	0	0	0	0	0
Admiralty Islands lowland rain forests	Tropical & Subtropical Moist Broadleaf Forests	Grassland	0	0	0	0	0	0	0
Admiralty Islands lowland rain forests	Tropical & Subtropical Moist Broadleaf Forests	Shrubland	0	0	0	0	0	0	0
Admiralty Islands lowland rain forests	Tropical & Subtropical Moist Broadleaf Forests	Tundra	0	0	0	0	0	0	0
Admiralty Islands lowland rain forests	Tropical & Subtropical Moist Broadleaf Forests	Urban	0	0	0	0	0	0	0
Aegean and Western Turkey sclerophyllous and mixed forests	Mediterranean Forests, Woodlands & Scrub	MixedForest	9083	0.0325761	0.0340042	-0.263049	0.263245	0.000535949	0.067282
Aegean and Western Turkey sclerophyllous and mixed forests	Mediterranean Forests, Woodlands & Scrub	DeciduousForest	1936	0.137389	0.144063	-0.196606	0.368554	0.101464	0.180768
Aegean and Western Turkey sclerophyllous and mixed forests	Mediterranean Forests, Woodlands & Scrub	Urban	1667	-0.00730612	-0.00506492	-0.280071	0.203309	-0.050404	0.0342309
Aegean and Western Turkey sclerophyllous and mixed forests	Mediterranean Forests, Woodlands & Scrub	Cropland	13811	0.0107267	0.00583517	-0.209137	0.200926	-0.0230111	0.0405673
Aegean and Western Turkey sclerophyllous and mixed forests	Mediterranean Forests, Woodlands & Scrub	Shrubland	6178	0.00600575	0.00722265	-0.237955	0.242433	-0.0275914	0.0403244
Aegean and Western Turkey sclerophyllous and mixed forests	Mediterranean Forests, Woodlands & Scrub	ConiferousForest	13083	-0.0258971	-0.0201896	-0.375109	0.196117	-0.0635205	0.0203297
Aegean and Western Turkey sclerophyllous and mixed forests	Mediterranean Forests, Woodlands & Scrub	Grassland	2885	-0.0113052	-0.0100811	-0.313236	0.203445	-0.0442785	0.027274
Aegean and Western Turkey sclerophyllous and mixed forests	Mediterranean Forests, Woodlands & Scrub	WetGrassland	64	-0.0160888	-0.0204443	-0.156732	0.17668	-0.0670417	0.0210638
Aegean and Western Turkey sclerophyllous and mixed forests	Mediterranean Forests, Woodlands & Scrub	Desert	20	-0.038755	-0.037997	-0.141212	0.129319	-0.0994899	0.00617086
Aegean and Western Turkey sclerophyllous and mixed forests	Mediterranean Forests, Woodlands & Scrub	ColdDesert	0	0	0	0	0	0	0
Aegean and Western Turkey sclerophyllous and mixed forests	Mediterranean Forests, Woodlands & Scrub	Tundra	0	0	0	0	0	0	0
Afghan Mountains semi-desert	Deserts & Xeric Shrublands	Grassland	2957	-0.116651	-0.131659	-0.451444	0.182924	-0.196594	-0.0425219
Afghan Mountains semi-desert	Deserts & Xeric Shrublands	Desert	1819	-0.259032	-0.278785	-0.542343	0.0452086	-0.324381	-0.202776
Afghan Mountains semi-desert	Deserts & Xeric Shrublands	Cropland	44	-0.1846	-0.20493	-0.42672	-0.0245485	-0.269922	-0.0931169
Afghan Mountains semi-desert	Deserts & Xeric Shrublands	ColdDesert	27	-0.247976	-0.257841	-0.356702	-0.134174	-0.292768	-0.200315
Afghan Mountains semi-desert	Deserts & Xeric Shrublands	ConiferousForest	0	0	0	0	0	0	0
Afghan Mountains semi-desert	Deserts & Xeric Shrublands	DeciduousForest	0	0	0	0	0	0	0
Afghan Mountains semi-desert	Deserts & Xeric Shrublands	MixedForest	0	0	0	0	0	0	0
Afghan Mountains semi-desert	Deserts & Xeric Shrublands	Shrubland	0	0	0	0	0	0	0
Afghan Mountains semi-desert	Deserts & Xeric Shrublands	Tundra	0	0	0	0	0	0	0
Afghan Mountains semi-desert	Deserts & Xeric Shrublands	Urban	0	0	0	0	0	0	0
Afghan Mountains semi-desert	Deserts & Xeric Shrublands	WetGrassland	0	0	0	0	0	0	0
Ahklun and Kilbuck Upland Tundra	Tundra	WetGrassland	6248	-0.0381072	-0.0371877	-0.43868	0.128742	-0.0859598	0.0273783
Ahklun and Kilbuck Upland Tundra	Tundra	Tundra	20060	-0.0697271	-0.0767417	-0.352817	0.125828	-0.111163	-0.0341482
Ahklun and Kilbuck Upland Tundra	Tundra	MixedForest	2389	-0.0807213	-0.0872287	-0.334182	0.11031	-0.119519	-0.0517243
Ahklun and Kilbuck Upland Tundra	Tundra	ConiferousForest	341	-0.154853	-0.160947	-0.309002	0.0104432	-0.194759	-0.120617
Ahklun and Kilbuck Upland Tundra	Tundra	ColdDesert	18	-0.214144	-0.21328	-0.366807	-0.106553	-0.239898	-0.18848
Ahklun and Kilbuck Upland Tundra	Tundra	Cropland	0	0	0	0	0	0	0
Ahklun and Kilbuck Upland Tundra	Tundra	DeciduousForest	0	0	0	0	0	0	0
Ahklun and Kilbuck Upland Tundra	Tundra	Desert	0	0	0	0	0	0	0
Ahklun and Kilbuck Upland Tundra	Tundra	Grassland	0	0	0	0	0	0	0
Ahklun and Kilbuck Upland Tundra	Tundra	Shrubland	0	0	0	0	0	0	0
Ahklun and Kilbuck Upland Tundra	Tundra	Urban	0	0	0	0	0	0	0
Al-Hajar foothill xeric woodlands and shrublands	Temperate Grasslands, Savannas & Shrublands	Desert	14598	-0.259888	-0.216052	-0.886601	0.106419	-0.359106	-0.131471
Al-Hajar foothill xeric woodlands and shrublands	Temperate Grasslands, Savannas & Shrublands	Urban	49	-0.313874	-0.273269	-0.708488	-0.0447733	-0.550119	-0.103602
Al-Hajar foothill xeric woodlands and shrublands	Temperate Grasslands, Savannas & Shrublands	Shrubland	14	-0.0433246	-0.0185071	-0.204713	0.0575556	-0.0729564	0.0256304
Al-Hajar foothill xeric woodlands and shrublands	Temperate Grasslands, Savannas & Shrublands	Cropland	22	-0.249459	-0.16433	-0.59001	-0.0391379	-0.403398	-0.0877159
Al-Hajar foothill xeric woodlands and shrublands	Temperate Grasslands, Savannas & Shrublands	Grassland	27	0.00732927	0.0328677	-0.543924	0.0994671	0.0100401	0.0609466
Al-Hajar foothill xeric woodlands and shrublands	Temperate Grasslands, Savannas & Shrublands	MixedForest	17	-0.283548	-0.294343	-0.654895	0.100124	-0.397685	-0.113949
Al-Hajar foothill xeric woodlands and shrublands	Temperate Grasslands, Savannas & Shrublands	ColdDesert	0	0	0	0	0	0	0
Al-Hajar foothill xeric woodlands and shrublands	Temperate Grasslands, Savannas & Shrublands	ConiferousForest	0	0	0	0	0	0	0
Al-Hajar foothill xeric woodlands and shrublands	Temperate Grasslands, Savannas & Shrublands	DeciduousForest	0	0	0	0	0	0	0
Al-Hajar foothill xeric woodlands and shrublands	Temperate Grasslands, Savannas & Shrublands	Tundra	0	0	0	0	0	0	0
Al-Hajar foothill xeric woodlands and shrublands	Temperate Grasslands, Savannas & Shrublands	WetGrassland	0	0	0	0	0	0	0
Al-Hajar montane woodlands and shrublands	Temperate Grasslands, Savannas & Shrublands	Shrubland	63	0.0523417	0.0595569	-0.0568116	0.117804	0.0330606	0.0883709
Al-Hajar montane woodlands and shrublands	Temperate Grasslands, Savannas & Shrublands	Grassland	121	0.056447	0.0599387	-0.0691567	0.144894	0.0347535	0.0798206
Al-Hajar montane woodlands and shrublands	Temperate Grasslands, Savannas & Shrublands	MixedForest	7	0.0765994	0.0795445	0.0321462	0.113747	0.0651064	0.0994569
Al-Hajar montane woodlands and shrublands	Temperate Grasslands, Savannas & Shrublands	Desert	477	-0.0483112	-0.0365197	-0.205116	0.0925713	-0.1244	0.0137291
Al-Hajar montane woodlands and shrublands	Temperate Grasslands, Savannas & Shrublands	ColdDesert	0	0	0	0	0	0	0
Al-Hajar montane woodlands and shrublands	Temperate Grasslands, Savannas & Shrublands	ConiferousForest	0	0	0	0	0	0	0
Al-Hajar montane woodlands and shrublands	Temperate Grasslands, Savannas & Shrublands	Cropland	0	0	0	0	0	0	0
Al-Hajar montane woodlands and shrublands	Temperate Grasslands, Savannas & Shrublands	DeciduousForest	0	0	0	0	0	0	0
Al-Hajar montane woodlands and shrublands	Temperate Grasslands, Savannas & Shrublands	Tundra	0	0	0	0	0	0	0
Al-Hajar montane woodlands and shrublands	Temperate Grasslands, Savannas & Shrublands	Urban	0	0	0	0	0	0	0
Al-Hajar montane woodlands and shrublands	Temperate Grasslands, Savannas & Shrublands	WetGrassland	0	0	0	0	0	0	0
Alai-Western Tian Shan steppe	Temperate Grasslands, Savannas & Shrublands	Grassland	28909	-0.0862041	-0.0704085	-0.655002	0.106312	-0.141473	-0.01763
Alai-Western Tian Shan steppe	Temperate Grasslands, Savannas & Shrublands	Cropland	15944	-0.0846931	-0.0565422	-0.53129	0.0819684	-0.122717	-0.0251507
Alai-Western Tian Shan steppe	Temperate Grasslands, Savannas & Shrublands	Urban	2021	-0.0926556	-0.0676789	-0.411455	0.071185	-0.173636	-0.0130625
Alai-Western Tian Shan steppe	Temperate Grasslands, Savannas & Shrublands	Shrubland	234	-0.128445	-0.130458	-0.535792	0.0539935	-0.190448	-0.0580848
Alai-Western Tian Shan steppe	Temperate Grasslands, Savannas & Shrublands	MixedForest	31	-0.12474	-0.119891	-0.261444	0.0651622	-0.235866	-0.0256244
Alai-Western Tian Shan steppe	Temperate Grasslands, Savannas & Shrublands	Desert	565	-0.421187	-0.441375	-0.679572	-0.0374172	-0.506461	-0.352075
Alai-Western Tian Shan steppe	Temperate Grasslands, Savannas & Shrublands	WetGrassland	300	-0.101566	-0.0899215	-0.442129	0.0401909	-0.159711	-0.0334672
Alai-Western Tian Shan steppe	Temperate Grasslands, Savannas & Shrublands	ColdDesert	0	0	0	0	0	0	0
Alai-Western Tian Shan steppe	Temperate Grasslands, Savannas & Shrublands	ConiferousForest	0	0	0	0	0	0	0
Alai-Western Tian Shan steppe	Temperate Grasslands, Savannas & Shrublands	DeciduousForest	0	0	0	0	0	0	0
Alai-Western Tian Shan steppe	Temperate Grasslands, Savannas & Shrublands	Tundra	0	0	0	0	0	0	0
Alashan Plateau semi-desert	Deserts & Xeric Shrublands	ConiferousForest	5	-0.0508885	-0.0566662	-0.0683404	-0.00859407	-0.0665821	-0.0542599
Alashan Plateau semi-desert	Deserts & Xeric Shrublands	Desert	239830	-0.595784	-0.598719	-0.834939	-0.110795	-0.642204	-0.554904
Alashan Plateau semi-desert	Deserts & Xeric Shrublands	Grassland	11021	-0.272329	-0.271343	-0.781832	0.0783673	-0.377002	-0.164255
Alashan Plateau semi-desert	Deserts & Xeric Shrublands	Cropland	10502	-0.334484	-0.320759	-0.796359	0.057641	-0.423335	-0.236258
Alashan Plateau semi-desert	Deserts & Xeric Shrublands	Urban	263	-0.352514	-0.348072	-0.648403	-0.0153717	-0.439882	-0.269977
Alashan Plateau semi-desert	Deserts & Xeric Shrublands	WetGrassland	11	-0.463426	-0.483138	-0.617584	-0.284463	-0.585708	-0.309831
Alashan Plateau semi-desert	Deserts & Xeric Shrublands	MixedForest	122	-0.112684	-0.108356	-0.482108	0.0605555	-0.163045	-0.0304129
Alashan Plateau semi-desert	Deserts & Xeric Shrublands	Shrubland	2	-0.369248	-0.75116	-0.75116	0.0126643	-0.75116	0.0126643
Alashan Plateau semi-desert	Deserts & Xeric Shrublands	ColdDesert	0	0	0	0	0	0	0
Alashan Plateau semi-desert	Deserts & Xeric Shrublands	DeciduousForest	0	0	0	0	0	0	0
Alashan Plateau semi-desert	Deserts & Xeric Shrublands	Tundra	0	0	0	0	0	0	0
Alaska Peninsula montane taiga	Boreal Forests/Taiga	MixedForest	1601	-0.129407	-0.126363	-0.392511	0.0654913	-0.175779	-0.078121
Alaska Peninsula montane taiga	Boreal Forests/Taiga	Tundra	21821	-0.130345	-0.127029	-0.437669	0.088522	-0.171546	-0.0863293
Alaska Peninsula montane taiga	Boreal Forests/Taiga	ConiferousForest	449	-0.190098	-0.185895	-0.407474	0.0220534	-0.239544	-0.135473
Alaska Peninsula montane taiga	Boreal Forests/Taiga	ColdDesert	357	-0.123969	-0.121311	-0.31086	-0.00194862	-0.155569	-0.0873613
Alaska Peninsula montane taiga	Boreal Forests/Taiga	WetGrassland	182	-0.124921	-0.106115	-0.405294	-0.0354456	-0.162473	-0.0737787
Alaska Peninsula montane taiga	Boreal Forests/Taiga	Cropland	0	0	0	0	0	0	0
Alaska Peninsula montane taiga	Boreal Forests/Taiga	DeciduousForest	0	0	0	0	0	0	0
Alaska Peninsula montane taiga	Boreal Forests/Taiga	Desert	0	0	0	0	0	0	0
Alaska Peninsula montane taiga	Boreal Forests/Taiga	Grassland	0	0	0	0	0	0	0
Alaska Peninsula montane taiga	Boreal Forests/Taiga	Shrubland	0	0	0	0	0	0	0
Alaska Peninsula montane taiga	Boreal Forests/Taiga	Urban	0	0	0	0	0	0	0
Alaska-St. Elias Range tundra	Tundra	ConiferousForest	6497	-0.196771	-0.195951	-0.622886	0.114879	-0.253196	-0.137697
Alaska-St. Elias Range tundra	Tundra	MixedForest	10989	-0.120453	-0.11837	-0.426427	0.180199	-0.167183	-0.0725531
Alaska-St. Elias Range tundra	Tundra	Tundra	64149	-0.0904103	-0.0807199	-0.492958	0.217097	-0.143349	-0.027235
Alaska-St. Elias Range tundra	Tundra	ColdDesert	5800	-0.221132	-0.221966	-0.495028	0.129484	-0.271996	-0.172385
Alaska-St. Elias Range tundra	Tundra	WetGrassland	156	-0.12181	-0.107799	-0.358685	0.0256529	-0.177497	-0.0657392
Alaska-St. Elias Range tundra	Tundra	Cropland	0	0	0	0	0	0	0
Alaska-St. Elias Range tundra	Tundra	DeciduousForest	0	0	0	0	0	0	0
Alaska-St. Elias Range tundra	Tundra	Desert	0	0	0	0	0	0	0
Alaska-St. Elias Range tundra	Tundra	Grassland	0	0	0	0	0	0	0
Alaska-St. Elias Range tundra	Tundra	Shrubland	0	0	0	0	0	0	0
Alaska-St. Elias Range tundra	Tundra	Urban	0	0	0	0	0	0	0
Albany thickets	Mediterranean Forests, Woodlands & Scrub	MixedForest	1046	0.198083	0.203931	-0.0832958	0.35298	0.160086	0.241041
Albany thickets	Mediterranean Forests, Woodlands & Scrub	DeciduousForest	711	0.241546	0.247896	-0.0534829	0.399288	0.206347	0.281387
Albany thickets	Mediterranean Forests, Woodlands & Scrub	Urban	151	0.0785938	0.0995111	-0.199913	0.271223	0.00778509	0.152401
Albany thickets	Mediterranean Forests, Woodlands & Scrub	Desert	41	0.07456	0.073959	-0.0397454	0.207663	0.0166773	0.116565
Albany thickets	Mediterranean Forests, Woodlands & Scrub	WetGrassland	2	0.047146	0.000319306	0.000319306	0.0939726	0.000319306	0.0939726
Albany thickets	Mediterranean Forests, Woodlands & Scrub	Grassland	9507	0.0860199	0.0936341	-0.200272	0.326546	0.0210453	0.146007
Albany thickets	Mediterranean Forests, Woodlands & Scrub	Shrubland	969	0.140036	0.146227	-0.153071	0.329189	0.0982753	0.179992
Albany thickets	Mediterranean Forests, Woodlands & Scrub	Cropland	273	0.143337	0.149486	-0.0481253	0.290843	0.0919498	0.19197
Albany thickets	Mediterranean Forests, Woodlands & Scrub	ColdDesert	0	0	0	0	0	0	0
Albany thickets	Mediterranean Forests, Woodlands & Scrub	ConiferousForest	0	0	0	0	0	0	0
Albany thickets	Mediterranean Forests, Woodlands & Scrub	Tundra	0	0	0	0	0	0	0
Alberta-British Columbia foothills forests	Temperate Conifer Forests	ConiferousForest	47371	-0.0258058	-0.00588629	-0.273989	0.224128	-0.1145	0.052853
Alberta-British Columbia foothills forests	Temperate Conifer Forests	DeciduousForest	5543	0.0664971	0.0759531	-0.220681	0.224409	0.0344637	0.111927
Alberta-British Columbia foothills forests	Temperate Conifer Forests	MixedForest	5348	0.00346012	0.0112918	-0.220993	0.180504	-0.0367441	0.0504695
Alberta-British Columbia foothills forests	Temperate Conifer Forests	Grassland	2020	0.025572	0.0302237	-0.206717	0.160384	-0.00373633	0.0616584
Alberta-British Columbia foothills forests	Temperate Conifer Forests	Shrubland	290	-0.0477166	-0.0437367	-0.206397	0.0925652	-0.0848832	-0.00135231
Alberta-British Columbia foothills forests	Temperate Conifer Forests	Cropland	997	0.0196135	0.0228458	-0.116042	0.158494	-0.00852727	0.0488592
Alberta-British Columbia foothills forests	Temperate Conifer Forests	Tundra	95	0.018335	0.013398	-0.07505	0.172586	-0.0192645	0.054688
Alberta-British Columbia foothills forests	Temperate Conifer Forests	Urban	9	0.0435565	0.0412157	0.0157662	0.0862374	0.0294147	0.05168
Alberta-British Columbia foothills forests	Temperate Conifer Forests	ColdDesert	0	0	0	0	0	0	0
Alberta-British Columbia foothills forests	Temperate Conifer Forests	Desert	0	0	0	0	0	0	0
Alberta-British Columbia foothills forests	Temperate Conifer Forests	WetGrassland	0	0	0	0	0	0	0
Albertine Rift montane forests	Tropical & Subtropical Moist Broadleaf Forests	MixedForest	9306	0.120457	0.116976	-0.193197	0.443117	0.0422491	0.196343
Albertine Rift montane forests	Tropical & Subtropical Moist Broadleaf Forests	Cropland	12717	0.150527	0.170091	-0.234014	0.429776	0.0783201	0.225265
Albertine Rift montane forests	Tropical & Subtropical Moist Broadleaf Forests	DeciduousForest	17133	0.230341	0.248107	-0.158413	0.58093	0.18612	0.292596
Albertine Rift montane forests	Tropical & Subtropical Moist Broadleaf Forests	Shrubland	1620	0.186554	0.182929	-0.231466	0.42367	0.126861	0.261694
Albertine Rift montane forests	Tropical & Subtropical Moist Broadleaf Forests	Urban	132	0.120935	0.118349	-0.104353	0.317952	0.0620681	0.190788
Albertine Rift montane forests	Tropical & Subtropical Moist Broadleaf Forests	Grassland	3186	0.0768243	0.0797557	-0.17372	0.351935	0.0127577	0.130932
Albertine Rift montane forests	Tropical & Subtropical Moist Broadleaf Forests	WetGrassland	41	0.163333	0.163895	-0.126535	0.326339	0.12894	0.22481
Albertine Rift montane forests	Tropical & Subtropical Moist Broadleaf Forests	ColdDesert	0	0	0	0	0	0	0
Albertine Rift montane forests	Tropical & Subtropical Moist Broadleaf Forests	ConiferousForest	0	0	0	0	0	0	0
Albertine Rift montane forests	Tropical & Subtropical Moist Broadleaf Forests	Desert	0	0	0	0	0	0	0
Albertine Rift montane forests	Tropical & Subtropical Moist Broadleaf Forests	Tundra	0	0	0	0	0	0	0
Aldabra Island xeric scrub	Deserts & Xeric Shrublands	MixedForest	7	-0.103204	-0.0611055	-0.228743	-0.0291656	-0.228532	-0.0425741
Aldabra Island xeric scrub	Deserts & Xeric Shrublands	WetGrassland	9	-0.183509	-0.193036	-0.280406	-0.103193	-0.206242	-0.162517
Aldabra Island xeric scrub	Deserts & Xeric Shrublands	ColdDesert	0	0	0	0	0	0	0
Aldabra Island xeric scrub	Deserts & Xeric Shrublands	ConiferousForest	0	0	0	0	0	0	0
Aldabra Island xeric scrub	Deserts & Xeric Shrublands	Cropland	0	0	0	0	0	0	0
Aldabra Island xeric scrub	Deserts & Xeric Shrublands	DeciduousForest	0	0	0	0	0	0	0
Aldabra Island xeric scrub	Deserts & Xeric Shrublands	Desert	0	0	0	0	0	0	0
Aldabra Island xeric scrub	Deserts & Xeric Shrublands	Grassland	0	0	0	0	0	0	0
Aldabra Island xeric scrub	Deserts & Xeric Shrublands	Shrubland	0	0	0	0	0	0	0
Aldabra Island xeric scrub	Deserts & Xeric Shrublands	Tundra	0	0	0	0	0	0	0
Aldabra Island xeric scrub	Deserts & Xeric Shrublands	Urban	0	0	0	0	0	0	0
Aleutian Islands tundra	Tundra	ConiferousForest	32	-0.165741	-0.155275	-0.404169	0.0187823	-0.206189	-0.113302
Aleutian Islands tundra	Tundra	MixedForest	566	-0.157833	-0.14933	-0.51041	0.0960996	-0.211466	-0.086015
Aleutian Islands tundra	Tundra	Tundra	3811	-0.185521	-0.162248	-0.515372	0.0569977	-0.241555	-0.0979124
Aleutian Islands tundra	Tundra	ColdDesert	90	-0.185509	-0.181105	-0.374511	-0.0312493	-0.214297	-0.143657
Aleutian Islands tundra	Tundra	Grassland	798	-0.215375	-0.219583	-0.35535	-0.10254	-0.246723	-0.175864
Aleutian Islands tundra	Tundra	WetGrassland	31	-0.11812	-0.0869701	-0.363649	-0.0300609	-0.169549	-0.0675213
Aleutian Islands tundra	Tundra	Shrubland	3	-0.18224	-0.153525	-0.245561	-0.147633	-0.245561	-0.147633
Aleutian Islands tundra	Tundra	Cropland	0	0	0	0	0	0	0
Aleutian Islands tundra	Tundra	DeciduousForest	0	0	0	0	0	0	0
Aleutian Islands tundra	Tundra	Desert	0	0	0	0	0	0	0
Aleutian Islands tundra	Tundra	Urban	0	0	0	0	0	0	0
Allegheny Highlands forests	Temperate Broadleaf & Mixed Forests	DeciduousForest	21734	0.245353	0.227353	0.0832548	0.658762	0.189394	0.287083
Allegheny Highlands forests	Temperate Broadleaf & Mixed Forests	MixedForest	4408	0.186717	0.173903	0.0626009	0.550878	0.153127	0.201154
Allegheny Highlands forests	Temperate Broadleaf & Mixed Forests	Urban	106	0.173188	0.167172	0.116175	0.439502	0.14945	0.1868
Allegheny Highlands forests	Temperate Broadleaf & Mixed Forests	Cropland	2285	0.160336	0.159295	0.0766478	0.361745	0.140949	0.178217
Allegheny Highlands forests	Temperate Broadleaf & Mixed Forests	ConiferousForest	88	0.187098	0.174686	0.0615057	0.434731	0.136573	0.223636
Allegheny Highlands forests	Temperate Broadleaf & Mixed Forests	WetGrassland	1	0.171015	0.171015	0.171015	0.171015	0.171015	0.171015
Allegheny Highlands forests	Temperate Broadleaf & Mixed Forests	Grassland	10	0.168239	0.161399	0.131031	0.228582	0.143346	0.19071
Allegheny Highlands forests	Temperate Broadleaf & Mixed Forests	ColdDesert	0	0	0	0	0	0	0
Allegheny Highlands forests	Temperate Broadleaf & Mixed Forests	Desert	0	0	0	0	0	0	0
Allegheny Highlands forests	Temperate Broadleaf & Mixed Forests	Shrubland	0	0	0	0	0	0	0
Allegheny Highlands forests	Temperate Broadleaf & Mixed Forests	Tundra	0	0	0	0	0	0	0
Alps conifer and mixed forests	Temperate Conifer Forests	MixedForest	12782	0.0343232	0.0404026	-0.486837	0.292827	-0.000792562	0.0762285
Alps conifer and mixed forests	Temperate Conifer Forests	DeciduousForest	5801	0.0706053	0.0710754	-0.307676	0.248715	0.0393028	0.101604
Alps conifer and mixed forests	Temperate Conifer Forests	Grassland	19473	0.0548737	0.0583577	-0.372578	0.40053	0.0197345	0.0933269
Alps conifer and mixed forests	Temperate Conifer Forests	Cropland	2442	0.0614919	0.0617436	-0.335682	0.256154	0.0216583	0.101166
Alps conifer and mixed forests	Temperate Conifer Forests	ConiferousForest	18047	0.0478582	0.0490289	-0.450205	0.336757	0.0116477	0.0868875
Alps conifer and mixed forests	Temperate Conifer Forests	Shrubland	52	0.0489999	0.0470414	-0.0363608	0.137712	0.0254358	0.0740172
Alps conifer and mixed forests	Temperate Conifer Forests	Desert	1491	0.00438582	0.0117067	-0.314176	0.247002	-0.0323811	0.0479583
Alps conifer and mixed forests	Temperate Conifer Forests	ColdDesert	668	-0.0290654	-0.0209526	-0.362686	0.16737	-0.0716843	0.0270817
Alps conifer and mixed forests	Temperate Conifer Forests	Urban	1584	0.0658846	0.0642172	-0.12577	0.246572	0.0290834	0.0987514
Alps conifer and mixed forests	Temperate Conifer Forests	WetGrassland	2	0.0623784	0.0378618	0.0378618	0.086895	0.0378618	0.086895
Alps conifer and mixed forests	Temperate Conifer Forests	Tundra	0	0	0	0	0	0	0
Altai alpine meadow and tundra	Montane Grasslands & Shrublands	ConiferousForest	2456	0.00282716	-0.000655437	-0.168374	0.251258	-0.0529735	0.0458625
Altai alpine meadow and tundra	Montane Grasslands & Shrublands	Grassland	33895	-0.0363075	-0.0184965	-0.521009	0.201038	-0.0718409	0.025028
Altai alpine meadow and tundra	Montane Grasslands & Shrublands	MixedForest	1200	0.0116866	0.012304	-0.142272	0.182236	-0.0196777	0.042357
Altai alpine meadow and tundra	Montane Grasslands & Shrublands	Desert	1443	-0.191762	-0.172902	-0.673581	0.11888	-0.235326	-0.112114
Altai alpine meadow and tundra	Montane Grasslands & Shrublands	DeciduousForest	38	0.127014	0.141139	0.0142042	0.232626	0.0831886	0.182387
Altai alpine meadow and tundra	Montane Grasslands & Shrublands	Urban	1	0.121357	0.121357	0.121357	0.121357	0.121357	0.121357
Altai alpine meadow and tundra	Montane Grasslands & Shrublands	Cropland	17	-0.0204189	-0.00455606	-0.140159	0.142926	-0.0763971	0.00818666
Altai alpine meadow and tundra	Montane Grasslands & Shrublands	ColdDesert	329	-0.115831	-0.10996	-0.332636	0.0347972	-0.156133	-0.0780814
Altai alpine meadow and tundra	Montane Grasslands & Shrublands	WetGrassland	1	-0.127364	-0.127364	-0.127364	-0.127364	-0.127364	-0.127364
Altai alpine meadow and tundra	Montane Grasslands & Shrublands	Shrubland	0	0	0	0	0	0	0
Altai alpine meadow and tundra	Montane Grasslands & Shrublands	Tundra	0	0	0	0	0	0	0
Altai montane forest and forest steppe	Temperate Conifer Forests	DeciduousForest	2545	0.112537	0.119796	-0.258913	0.27804	0.078629	0.153213
Altai montane forest and forest steppe	Temperate Conifer Forests	Grassland	42432	-0.151712	-0.136157	-0.774046	0.221788	-0.269855	-0.0180776
Altai montane forest and forest steppe	Temperate Conifer Forests	MixedForest	2984	0.0367802	0.0426993	-0.42796	0.221674	-0.00102578	0.0826332
Altai montane forest and forest steppe	Temperate Conifer Forests	ConiferousForest	5649	0.0476453	0.0458721	-0.311225	0.282762	-0.00389321	0.0938582
Altai montane forest and forest steppe	Temperate Conifer Forests	Urban	22	0.021704	0.0749503	-0.64461	0.150941	0.0310111	0.13373
Altai montane forest and forest steppe	Temperate Conifer Forests	Desert	8215	-0.507632	-0.512036	-0.853826	0.0570607	-0.594743	-0.438072
Altai montane forest and forest steppe	Temperate Conifer Forests	Cropland	55	-0.102397	-0.078978	-0.672255	0.109853	-0.083445	-0.0159482
Altai montane forest and forest steppe	Temperate Conifer Forests	ColdDesert	110	-0.0825095	-0.0704107	-0.246332	0.0691481	-0.126333	-0.0359817
Altai montane forest and forest steppe	Temperate Conifer Forests	WetGrassland	51	-0.381027	-0.381821	-0.521083	-0.181244	-0.396036	-0.364364
Altai montane forest and forest steppe	Temperate Conifer Forests	Shrubland	2	0.108948	0.0355891	0.0355891	0.182307	0.0355891	0.182307
Altai montane forest and forest steppe	Temperate Conifer Forests	Tundra	0	0	0	0	0	0	0
Altai steppe and semi-desert	Temperate Grasslands, Savannas & Shrublands	Grassland	34243	-0.00666994	-0.00119025	-0.25149	0.22647	-0.0383588	0.0295524
Altai steppe and semi-desert	Temperate Grasslands, Savannas & Shrublands	Cropland	902	-0.00280573	-0.00398424	-0.152509	0.119073	-0.0269262	0.0204969
Altai steppe and semi-desert	Temperate Grasslands, Savannas & Shrublands	Shrubland	6	0.0701258	0.0849658	-0.0046264	0.0964441	0.0682087	0.0907966
Altai steppe and semi-desert	Temperate Grasslands, Savannas & Shrublands	MixedForest	438	0.0554557	0.0576024	-0.121235	0.214129	0.0252971	0.090222
Altai steppe and semi-desert	Temperate Grasslands, Savannas & Shrublands	ConiferousForest	495	0.074788	0.0736497	-0.0993459	0.289698	0.0277525	0.125618
Altai steppe and semi-desert	Temperate Grasslands, Savannas & Shrublands	DeciduousForest	6	0.118435	0.137164	-0.0332674	0.204257	0.116419	0.148874
Altai steppe and semi-desert	Temperate Grasslands, Savannas & Shrublands	Urban	37	0.0175481	0.035021	-0.0842784	0.0900399	-0.0138039	0.0520504
Altai steppe and semi-desert	Temperate Grasslands, Savannas & Shrublands	Desert	7	-0.106059	-0.0883676	-0.189088	-0.0547265	-0.136836	-0.0736289
Altai steppe and semi-desert	Temperate Grasslands, Savannas & Shrublands	ColdDesert	9	-0.0753928	-0.0788022	-0.136823	-0.00303079	-0.0997955	-0.0544498
Altai steppe and semi-desert	Temperate Grasslands, Savannas & Shrublands	WetGrassland	21	-0.0310055	-0.0380872	-0.124419	0.0673074	-0.0553349	-0.000855103
Altai steppe and semi-desert	Temperate Grasslands, Savannas & Shrublands	Tundra	0	0	0	0	0	0	0
Alto Paraná Atlantic forests	Tropical & Subtropical Moist Broadleaf Forests	DeciduousForest	26994	0.227417	0.227932	-0.362807	0.454972	0.187356	0.269038
Alto Paraná Atlantic forests	Tropical & Subtropical Moist Broadleaf Forests	Grassland	47635	0.156749	0.162558	-0.143585	0.432321	0.120181	0.197969
Alto Paraná Atlantic forests	Tropical & Subtropical Moist Broadleaf Forests	MixedForest	25148	0.190003	0.193435	-0.137934	0.440136	0.141959	0.242703
Alto Paraná Atlantic forests	Tropical & Subtropical Moist Broadleaf Forests	Cropland	49548	0.178508	0.181647	-0.0838263	0.427624	0.141941	0.213461
Alto Paraná Atlantic forests	Tropical & Subtropical Moist Broadleaf Forests	WetGrassland	1129	0.112872	0.118681	-0.13203	0.312013	0.0683346	0.157241
Alto Paraná Atlantic forests	Tropical & Subtropical Moist Broadleaf Forests	Urban	1688	0.165757	0.166242	-0.128238	0.388293	0.126408	0.208289
Alto Paraná Atlantic forests	Tropical & Subtropical Moist Broadleaf Forests	Shrubland	705	0.201499	0.23168	0.00368239	0.364035	0.158884	0.250826
Alto Paraná Atlantic forests	Tropical & Subtropical Moist Broadleaf Forests	Desert	7	0.0997152	0.127715	-0.00627799	0.183525	0.0319238	0.167748
Alto Paraná Atlantic forests	Tropical & Subtropical Moist Broadleaf Forests	ColdDesert	0	0	0	0	0	0	0
Alto Paraná Atlantic forests	Tropical & Subtropical Moist Broadleaf Forests	ConiferousForest	0	0	0	0	0	0	0
Alto Paraná Atlantic forests	Tropical & Subtropical Moist Broadleaf Forests	Tundra	0	0	0	0	0	0	0
Amazon-Orinoco-Southern Caribbean mangroves	Mangroves	DeciduousForest	4405	0.0655345	0.064644	-0.207658	0.433966	0.013078	0.121673
Amazon-Orinoco-Southern Caribbean mangroves	Mangroves	MixedForest	3379	0.0118577	0.0100771	-0.261786	0.268463	-0.0400861	0.0636213
Amazon-Orinoco-Southern Caribbean mangroves	Mangroves	Grassland	1434	-0.0102813	-0.0156982	-0.398159	0.263313	-0.0616593	0.0349017
Amazon-Orinoco-Southern Caribbean mangroves	Mangroves	WetGrassland	894	-0.0382089	-0.041458	-0.329778	0.240507	-0.097758	0.0134826
Amazon-Orinoco-Southern Caribbean mangroves	Mangroves	Cropland	82	-0.0285999	-0.0405945	-0.171784	0.108009	-0.0836832	0.0394525
Amazon-Orinoco-Southern Caribbean mangroves	Mangroves	Shrubland	463	-0.0688771	-0.0793695	-0.300183	0.231034	-0.122676	-0.0176545
Amazon-Orinoco-Southern Caribbean mangroves	Mangroves	Desert	160	-0.170193	-0.19853	-0.355678	0.147115	-0.241802	-0.111387
Amazon-Orinoco-Southern Caribbean mangroves	Mangroves	Urban	207	-0.0527276	-0.0404873	-0.308791	0.163903	-0.103648	0.00913289
Amazon-Orinoco-Southern Caribbean mangroves	Mangroves	ColdDesert	0	0	0	0	0	0	0
Amazon-Orinoco-Southern Caribbean mangroves	Mangroves	ConiferousForest	0	0	0	0	0	0	0
Amazon-Orinoco-Southern Caribbean mangroves	Mangroves	Tundra	0	0	0	0	0	0	0
Amur meadow steppe	Flooded Grasslands & Savannas	MixedForest	3049	0.12446	0.119758	-0.0497908	0.472857	0.0888726	0.150752
Amur meadow steppe	Flooded Grasslands & Savannas	Grassland	15867	0.0778018	0.0698756	-0.0711804	0.293562	0.0445861	0.105936
Amur meadow steppe	Flooded Grasslands & Savannas	ConiferousForest	946	0.0897461	0.0841726	-0.0106393	0.392178	0.0591028	0.112123
Amur meadow steppe	Flooded Grasslands & Savannas	DeciduousForest	8892	0.17368	0.158516	0.00483074	0.559278	0.118704	0.209535
Amur meadow steppe	Flooded Grasslands & Savannas	Cropland	21901	0.0824177	0.0839149	-0.0422177	0.307475	0.0628925	0.102797
Amur meadow steppe	Flooded Grasslands & Savannas	Urban	541	0.0940469	0.0832019	0.0110949	0.265455	0.0623245	0.116861
Amur meadow steppe	Flooded Grasslands & Savannas	WetGrassland	3144	0.100622	0.100816	-0.0178375	0.244502	0.0762683	0.122779
Amur meadow steppe	Flooded Grasslands & Savannas	ColdDesert	0	0	0	0	0	0	0
Amur meadow steppe	Flooded Grasslands & Savannas	Desert	0	0	0	0	0	0	0
Amur meadow steppe	Flooded Grasslands & Savannas	Shrubland	0	0	0	0	0	0	0
Amur meadow steppe	Flooded Grasslands & Savannas	Tundra	0	0	0	0	0	0	0
Anatolian conifer and deciduous mixed forests	Mediterranean Forests, Woodlands & Scrub	MixedForest	4194	0.0919829	0.0922524	-0.0988577	0.27788	0.0470435	0.135888
Anatolian conifer and deciduous mixed forests	Mediterranean Forests, Woodlands & Scrub	Urban	440	0.0712396	0.0641061	-0.1112	0.235927	0.0217222	0.119692
Anatolian conifer and deciduous mixed forests	Mediterranean Forests, Woodlands & Scrub	Cropland	9689	0.0593065	0.0603667	-0.167613	0.268455	0.0284145	0.0883898
Anatolian conifer and deciduous mixed forests	Mediterranean Forests, Woodlands & Scrub	DeciduousForest	1381	0.177212	0.179749	-0.020846	0.30764	0.14794	0.208329
Anatolian conifer and deciduous mixed forests	Mediterranean Forests, Woodlands & Scrub	ConiferousForest	8698	0.0350124	0.0309139	-0.184466	0.275406	-0.00513392	0.0721124
Anatolian conifer and deciduous mixed forests	Mediterranean Forests, Woodlands & Scrub	Grassland	4002	0.0570991	0.0607609	-0.157855	0.28045	0.0264034	0.0889074
Anatolian conifer and deciduous mixed forests	Mediterranean Forests, Woodlands & Scrub	Desert	52	-0.0773926	-0.0901473	-0.173864	0.146494	-0.125501	-0.0332326
Anatolian conifer and deciduous mixed forests	Mediterranean Forests, Woodlands & Scrub	Shrubland	3709	0.0486301	0.0448284	-0.13218	0.252911	0.00953575	0.0851003
Anatolian conifer and deciduous mixed forests	Mediterranean Forests, Woodlands & Scrub	WetGrassland	37	0.101521	0.11411	-0.0037175	0.179769	0.060368	0.139923
Anatolian conifer and deciduous mixed forests	Mediterranean Forests, Woodlands & Scrub	ColdDesert	0	0	0	0	0	0	0
Anatolian conifer and deciduous mixed forests	Mediterranean Forests, Woodlands & Scrub	Tundra	0	0	0	0	0	0	0
Andaman Islands rain forests	Tropical & Subtropical Moist Broadleaf Forests	Grassland	2	0.0229958	0.00341754	0.00341754	0.0425741	0.00341754	0.0425741
Andaman Islands rain forests	Tropical & Subtropical Moist Broadleaf Forests	Urban	7	0.0123297	0.0173645	-0.0284307	0.0339445	0.00406239	0.0259222
Andaman Islands rain forests	Tropical & Subtropical Moist Broadleaf Forests	Desert	4	0.00016995	0.00321657	-0.0515645	0.0458112	-0.0515645	0.0458112
Andaman Islands rain forests	Tropical & Subtropical Moist Broadleaf Forests	DeciduousForest	1522	0.0275498	0.0271071	-0.180102	0.19626	-0.00595486	0.0668791
Andaman Islands rain forests	Tropical & Subtropical Moist Broadleaf Forests	MixedForest	27	0.0261485	0.0280077	-0.0981241	0.0941482	0.00473913	0.0521306
Andaman Islands rain forests	Tropical & Subtropical Moist Broadleaf Forests	WetGrassland	18	-0.00634385	-0.0176555	-0.0630174	0.0621983	-0.039459	0.0219131
Andaman Islands rain forests	Tropical & Subtropical Moist Broadleaf Forests	Cropland	8	0.0219671	0.0237514	-0.0227433	0.0853126	-0.00983075	0.0426631
Andaman Islands rain forests	Tropical & Subtropical Moist Broadleaf Forests	ColdDesert	0	0	0	0	0	0	0
Andaman Islands rain forests	Tropical & Subtropical Moist Broadleaf Forests	ConiferousForest	0	0	0	0	0	0	0
Andaman Islands rain forests	Tropical & Subtropical Moist Broadleaf Forests	Shrubland	0	0	0	0	0	0	0
Andaman Islands rain forests	Tropical & Subtropical Moist Broadleaf Forests	Tundra	0	0	0	0	0	0	0
Angolan montane forest-grassland	Montane Grasslands & Shrublands	DeciduousForest	1456	0.0844089	0.0877896	-0.0776359	0.217817	0.0585656	0.112957
Angolan montane forest-grassland	Montane Grasslands & Shrublands	MixedForest	1398	0.0389492	0.0346197	-0.0690392	0.148632	0.011218	0.0663341
Angolan montane forest-grassland	Montane Grasslands & Shrublands	Cropland	1402	0.0216947	0.0219752	-0.0922428	0.135762	-0.0151144	0.0595564
Angolan montane forest-grassland	Montane Grasslands & Shrublands	Grassland	707	0.012531	0.00739226	-0.0723004	0.152226	-0.0225303	0.0440957
Angolan montane forest-grassland	Montane Grasslands & Shrublands	Shrubland	203	0.0112714	0.000155882	-0.0549922	0.131153	-0.015331	0.0328118
Angolan montane forest-grassland	Montane Grasslands & Shrublands	Desert	1	0.0298234	0.0298234	0.0298234	0.0298234	0.0298234	0.0298234
Angolan montane forest-grassland	Montane Grasslands & Shrublands	Urban	4	0.06155	0.0654726	0.0239808	0.0912738	0.0239808	0.0912738
Angolan montane forest-grassland	Montane Grasslands & Shrublands	ColdDesert	0	0	0	0	0	0	0
Angolan montane forest-grassland	Montane Grasslands & Shrublands	ConiferousForest	0	0	0	0	0	0	0
Angolan montane forest-grassland	Montane Grasslands & Shrublands	Tundra	0	0	0	0	0	0	0
Angolan montane forest-grassland	Montane Grasslands & Shrublands	WetGrassland	0	0	0	0	0	0	0
Angolan mopane woodlands	Tropical & Subtropical Grasslands, Savannas & Shrublands	DeciduousForest	1261	0.140199	0.134545	-0.00913803	0.270652	0.108667	0.169547
Angolan mopane woodlands	Tropical & Subtropical Grasslands, Savannas & Shrublands	MixedForest	4081	0.102365	0.0999703	-0.278	0.266226	0.0711394	0.130059
Angolan mopane woodlands	Tropical & Subtropical Grasslands, Savannas & Shrublands	Cropland	1203	0.0435674	0.0404575	-0.212329	0.167963	0.00674325	0.085014
Angolan mopane woodlands	Tropical & Subtropical Grasslands, Savannas & Shrublands	Shrubland	47846	0.0393207	0.0565532	-0.374229	0.266658	-0.00598314	0.102607
Angolan mopane woodlands	Tropical & Subtropical Grasslands, Savannas & Shrublands	Grassland	3133	-0.0395262	-0.00253673	-0.502298	0.190809	-0.132568	0.064063
Angolan mopane woodlands	Tropical & Subtropical Grasslands, Savannas & Shrublands	Desert	1503	-0.289355	-0.286074	-0.586578	0.0949165	-0.34925	-0.214055
Angolan mopane woodlands	Tropical & Subtropical Grasslands, Savannas & Shrublands	Urban	13	-0.00242644	0.0140746	-0.121818	0.0733024	-0.0314848	0.0293293
Angolan mopane woodlands	Tropical & Subtropical Grasslands, Savannas & Shrublands	WetGrassland	35	0.0620958	0.0729664	-0.260292	0.159473	0.0485948	0.0902443
Angolan mopane woodlands	Tropical & Subtropical Grasslands, Savannas & Shrublands	ColdDesert	0	0	0	0	0	0	0
Angolan mopane woodlands	Tropical & Subtropical Grasslands, Savannas & Shrublands	ConiferousForest	0	0	0	0	0	0	0
Angolan mopane woodlands	Tropical & Subtropical Grasslands, Savannas & Shrublands	Tundra	0	0	0	0	0	0	0
Angolan scarp savanna and woodlands	Tropical & Subtropical Grasslands, Savannas & Shrublands	MixedForest	7022	0.0588907	0.0553194	-0.159889	0.235013	0.0136447	0.106226
Angolan scarp savanna and woodlands	Tropical & Subtropical Grasslands, Savannas & Shrublands	Cropland	2025	0.00800971	0.00594686	-0.188734	0.192673	-0.035646	0.047095
Angolan scarp savanna and woodlands	Tropical & Subtropical Grasslands, Savannas & Shrublands	DeciduousForest	16304	0.12358	0.12219	-0.0902366	0.35231	0.0866382	0.161917
Angolan scarp savanna and woodlands	Tropical & Subtropical Grasslands, Savannas & Shrublands	Grassland	13757	0.0380508	0.0343184	-0.240565	0.277706	-0.00767465	0.090918
Angolan scarp savanna and woodlands	Tropical & Subtropical Grasslands, Savannas & Shrublands	Shrubland	797	0.0352171	0.0323389	-0.0935563	0.216534	0.0064975	0.0601626
Angolan scarp savanna and woodlands	Tropical & Subtropical Grasslands, Savannas & Shrublands	Urban	194	-0.0186857	-0.0283212	-0.188318	0.185987	-0.0831634	0.0497947
Angolan scarp savanna and woodlands	Tropical & Subtropical Grasslands, Savannas & Shrublands	WetGrassland	221	0.0427567	0.0570878	-0.174988	0.141679	0.0041184	0.0905622
Angolan scarp savanna and woodlands	Tropical & Subtropical Grasslands, Savannas & Shrublands	ColdDesert	0	0	0	0	0	0	0
Angolan scarp savanna and woodlands	Tropical & Subtropical Grasslands, Savannas & Shrublands	ConiferousForest	0	0	0	0	0	0	0
Angolan scarp savanna and woodlands	Tropical & Subtropical Grasslands, Savannas & Shrublands	Desert	0	0	0	0	0	0	0
Angolan scarp savanna and woodlands	Tropical & Subtropical Grasslands, Savannas & Shrublands	Tundra	0	0	0	0	0	0	0
Angolan wet miombo woodlands	Tropical & Subtropical Grasslands, Savannas & Shrublands	Shrubland	8768	0.0634774	0.0580108	-0.103945	0.285351	0.0091392	0.110297
Angolan wet miombo woodlands	Tropical & Subtropical Grasslands, Savannas & Shrublands	MixedForest	20336	0.0722418	0.076838	-0.0862865	0.289631	0.0301544	0.109896
Angolan wet miombo woodlands	Tropical & Subtropical Grasslands, Savannas & Shrublands	DeciduousForest	75156	0.136678	0.144161	-0.0767229	0.323531	0.104268	0.174072
Angolan wet miombo woodlands	Tropical & Subtropical Grasslands, Savannas & Shrublands	Grassland	18603	0.0574063	0.0570676	-0.117649	0.227768	0.0123078	0.105152
Angolan wet miombo woodlands	Tropical & Subtropical Grasslands, Savannas & Shrublands	Cropland	10022	0.0627238	0.0689675	-0.124712	0.265716	0.0212277	0.0984742
Angolan wet miombo woodlands	Tropical & Subtropical Grasslands, Savannas & Shrublands	Urban	98	0.0329515	0.0248466	-0.0788818	0.133096	-0.00388121	0.0730019
Angolan wet miombo woodlands	Tropical & Subtropical Grasslands, Savannas & Shrublands	WetGrassland	527	0.0822235	0.094462	-0.0609964	0.209912	0.0559218	0.118013
Angolan wet miombo woodlands	Tropical & Subtropical Grasslands, Savannas & Shrublands	Desert	2	0.0120761	-0.0086371	-0.0086371	0.0327894	-0.0086371	0.0327894
Angolan wet miombo woodlands	Tropical & Subtropical Grasslands, Savannas & Shrublands	ColdDesert	0	0	0	0	0	0	0
Angolan wet miombo woodlands	Tropical & Subtropical Grasslands, Savannas & Shrublands	ConiferousForest	0	0	0	0	0	0	0
Angolan wet miombo woodlands	Tropical & Subtropical Grasslands, Savannas & Shrublands	Tundra	0	0	0	0	0	0	0
Appalachian mixed mesophytic forests	Temperate Broadleaf & Mixed Forests	DeciduousForest	50720	0.252302	0.251207	-0.0669408	0.507101	0.216684	0.285401
Appalachian mixed mesophytic forests	Temperate Broadleaf & Mixed Forests	Cropland	3015	0.176901	0.180584	0.0456204	0.355635	0.15004	0.205685
Appalachian mixed mesophytic forests	Temperate Broadleaf & Mixed Forests	MixedForest	11292	0.176835	0.184321	-0.0938513	0.461814	0.142264	0.218051
Appalachian mixed mesophytic forests	Temperate Broadleaf & Mixed Forests	ConiferousForest	1151	0.0463073	0.0366041	-0.111528	0.420381	-0.00471805	0.0794862
Appalachian mixed mesophytic forests	Temperate Broadleaf & Mixed Forests	Urban	685	0.182681	0.18445	0.0440387	0.326653	0.158932	0.206416
Appalachian mixed mesophytic forests	Temperate Broadleaf & Mixed Forests	Grassland	367	0.17214	0.173412	0.0272475	0.338119	0.147769	0.202048
Appalachian mixed mesophytic forests	Temperate Broadleaf & Mixed Forests	Desert	1	0.0844514	0.0844514	0.0844514	0.0844514	0.0844514	0.0844514
Appalachian mixed mesophytic forests	Temperate Broadleaf & Mixed Forests	WetGrassland	15	0.113401	0.109222	0.0776009	0.174851	0.0968066	0.121563
Appalachian mixed mesophytic forests	Temperate Broadleaf & Mixed Forests	ColdDesert	0	0	0	0	0	0	0
Appalachian mixed mesophytic forests	Temperate Broadleaf & Mixed Forests	Shrubland	0	0	0	0	0	0	0
Appalachian mixed mesophytic forests	Temperate Broadleaf & Mixed Forests	Tundra	0	0	0	0	0	0	0
Appalachian Piedmont forests	Temperate Broadleaf & Mixed Forests	MixedForest	33724	0.132425	0.13823	-0.210086	0.338719	0.103166	0.167272
Appalachian Piedmont forests	Temperate Broadleaf & Mixed Forests	DeciduousForest	9185	0.177323	0.180849	-0.162696	0.361077	0.136139	0.222364
Appalachian Piedmont forests	Temperate Broadleaf & Mixed Forests	Cropland	1808	0.139954	0.14189	-0.0643401	0.295404	0.110594	0.167404
Appalachian Piedmont forests	Temperate Broadleaf & Mixed Forests	ConiferousForest	11540	0.00486933	-0.00516557	-0.195657	0.286307	-0.0422421	0.0499182
Appalachian Piedmont forests	Temperate Broadleaf & Mixed Forests	Grassland	786	0.127583	0.135904	-0.127626	0.285979	0.106535	0.160414
Appalachian Piedmont forests	Temperate Broadleaf & Mixed Forests	Urban	2059	0.132418	0.130253	-0.0599049	0.269509	0.106477	0.157889
Appalachian Piedmont forests	Temperate Broadleaf & Mixed Forests	WetGrassland	12	0.127186	0.131416	0.0572553	0.172466	0.103472	0.154197
Appalachian Piedmont forests	Temperate Broadleaf & Mixed Forests	Shrubland	1	0.0479452	0.0479452	0.0479452	0.0479452	0.0479452	0.0479452
Appalachian Piedmont forests	Temperate Broadleaf & Mixed Forests	ColdDesert	0	0	0	0	0	0	0
Appalachian Piedmont forests	Temperate Broadleaf & Mixed Forests	Desert	0	0	0	0	0	0	0
Appalachian Piedmont forests	Temperate Broadleaf & Mixed Forests	Tundra	0	0	0	0	0	0	0
Appalachian-Blue Ridge forests	Temperate Broadleaf & Mixed Forests	DeciduousForest	35110	0.254791	0.257166	-0.0675865	0.702051	0.165899	0.333782
Appalachian-Blue Ridge forests	Temperate Broadleaf & Mixed Forests	MixedForest	15628	0.164369	0.154383	-0.135511	0.515099	0.118489	0.207544
Appalachian-Blue Ridge forests	Temperate Broadleaf & Mixed Forests	Urban	1168	0.174578	0.178667	0.0494063	0.365188	0.135485	0.206741
Appalachian-Blue Ridge forests	Temperate Broadleaf & Mixed Forests	Cropland	5780	0.194363	0.197964	-0.0659863	0.46294	0.162468	0.224731
Appalachian-Blue Ridge forests	Temperate Broadleaf & Mixed Forests	Grassland	894	0.15971	0.146365	-0.0335341	0.432397	0.114166	0.200602
Appalachian-Blue Ridge forests	Temperate Broadleaf & Mixed Forests	Desert	3	0.17929	0.20223	0.0566768	0.278965	0.0566768	0.278965
Appalachian-Blue Ridge forests	Temperate Broadleaf & Mixed Forests	ConiferousForest	1266	0.0322274	0.0306144	-0.169575	0.379452	-0.014205	0.0688722
Appalachian-Blue Ridge forests	Temperate Broadleaf & Mixed Forests	WetGrassland	10	0.128138	0.134364	0.0880716	0.161052	0.104824	0.149596
Appalachian-Blue Ridge forests	Temperate Broadleaf & Mixed Forests	ColdDesert	0	0	0	0	0	0	0
Appalachian-Blue Ridge forests	Temperate Broadleaf & Mixed Forests	Shrubland	0	0	0	0	0	0	0
Appalachian-Blue Ridge forests	Temperate Broadleaf & Mixed Forests	Tundra	0	0	0	0	0	0	0
Appenine deciduous montane forests	Temperate Broadleaf & Mixed Forests	DeciduousForest	4148	0.119789	0.122065	-0.0412844	0.267055	0.087748	0.150126
Appenine deciduous montane forests	Temperate Broadleaf & Mixed Forests	Grassland	1084	0.0846801	0.0845027	-0.0574047	0.222313	0.0594998	0.111467
Appenine deciduous montane forests	Temperate Broadleaf & Mixed Forests	MixedForest	727	0.108011	0.114329	-0.0432196	0.246367	0.0663492	0.148564
Appenine deciduous montane forests	Temperate Broadleaf & Mixed Forests	Cropland	296	0.106159	0.10272	-0.0312662	0.23435	0.0613883	0.156587
Appenine deciduous montane forests	Temperate Broadleaf & Mixed Forests	Urban	59	0.127197	0.13176	0.0396356	0.231835	0.102425	0.145296
Appenine deciduous montane forests	Temperate Broadleaf & Mixed Forests	Shrubland	86	0.115867	0.119059	0.00432556	0.222006	0.0796975	0.144471
Appenine deciduous montane forests	Temperate Broadleaf & Mixed Forests	ConiferousForest	13	0.0711894	0.0768436	-0.0283985	0.137858	0.0680938	0.0934117
Appenine deciduous montane forests	Temperate Broadleaf & Mixed Forests	WetGrassland	1	0.0492256	0.0492256	0.0492256	0.0492256	0.0492256	0.0492256
Appenine deciduous montane forests	Temperate Broadleaf & Mixed Forests	ColdDesert	0	0	0	0	0	0	0
Appenine deciduous montane forests	Temperate Broadleaf & Mixed Forests	Desert	0	0	0	0	0	0	0
Appenine deciduous montane forests	Temperate Broadleaf & Mixed Forests	Tundra	0	0	0	0	0	0	0
Apure-Villavicencio dry forests	Tropical & Subtropical Dry Broadleaf Forests	Grassland	13423	0.0401065	0.0498634	-0.194277	0.313542	-0.0538636	0.123534
Apure-Villavicencio dry forests	Tropical & Subtropical Dry Broadleaf Forests	DeciduousForest	5232	0.0961491	0.0998998	-0.177372	0.367725	0.0375805	0.16007
Apure-Villavicencio dry forests	Tropical & Subtropical Dry Broadleaf Forests	MixedForest	1117	0.0814841	0.0878741	-0.197652	0.28885	0.0235342	0.149442
Apure-Villavicencio dry forests	Tropical & Subtropical Dry Broadleaf Forests	Urban	68	0.0711159	0.0800574	-0.125213	0.184057	0.0144429	0.128524
Apure-Villavicencio dry forests	Tropical & Subtropical Dry Broadleaf Forests	Shrubland	2	0.157376	0.146394	0.146394	0.168359	0.146394	0.168359
Apure-Villavicencio dry forests	Tropical & Subtropical Dry Broadleaf Forests	Cropland	201	-0.0315486	-0.0416609	-0.147325	0.234844	-0.071366	-0.0135102
Apure-Villavicencio dry forests	Tropical & Subtropical Dry Broadleaf Forests	WetGrassland	55	0.00450362	-0.0409289	-0.160286	0.177575	-0.0727382	0.116099
Apure-Villavicencio dry forests	Tropical & Subtropical Dry Broadleaf Forests	ColdDesert	0	0	0	0	0	0	0
Apure-Villavicencio dry forests	Tropical & Subtropical Dry Broadleaf Forests	ConiferousForest	0	0	0	0	0	0	0
Apure-Villavicencio dry forests	Tropical & Subtropical Dry Broadleaf Forests	Desert	0	0	0	0	0	0	0
Apure-Villavicencio dry forests	Tropical & Subtropical Dry Broadleaf Forests	Tundra	0	0	0	0	0	0	0
Arabian desert	Deserts & Xeric Shrublands	Desert	257453	-0.527442	-0.510266	-1.10917	-0.0249767	-0.668894	-0.358428
Arabian desert	Deserts & Xeric Shrublands	Cropland	2947	-0.339958	-0.304302	-1.01241	0.0548544	-0.438645	-0.244366
Arabian desert	Deserts & Xeric Shrublands	MixedForest	60	-0.49689	-0.428404	-1.01899	0.0185181	-0.73585	-0.29863
Arabian desert	Deserts & Xeric Shrublands	WetGrassland	44	-0.23647	-0.244288	-0.350361	-0.126514	-0.256034	-0.219518
Arabian desert	Deserts & Xeric Shrublands	Grassland	259	-0.203837	-0.206467	-0.479697	0.0109363	-0.268715	-0.147831
Arabian desert	Deserts & Xeric Shrublands	Shrubland	29	-0.208124	-0.157652	-0.630729	-0.0880263	-0.178917	-0.119395
Arabian desert	Deserts & Xeric Shrublands	Urban	447	-0.335302	-0.329933	-0.980032	-0.0199281	-0.362765	-0.297217
Arabian desert	Deserts & Xeric Shrublands	ColdDesert	0	0	0	0	0	0	0
Arabian desert	Deserts & Xeric Shrublands	ConiferousForest	0	0	0	0	0	0	0
Arabian desert	Deserts & Xeric Shrublands	DeciduousForest	0	0	0	0	0	0	0
Arabian desert	Deserts & Xeric Shrublands	Tundra	0	0	0	0	0	0	0
Arabian sand desert	Deserts & Xeric Shrublands	Desert	223857	-0.723986	-0.767252	-1.28545	-0.167154	-0.848348	-0.614371
Arabian sand desert	Deserts & Xeric Shrublands	MixedForest	55	-0.569861	-0.632532	-0.918234	-0.18379	-0.681108	-0.529971
Arabian sand desert	Deserts & Xeric Shrublands	Urban	302	-0.361254	-0.325685	-1.26605	-0.104681	-0.416995	-0.274009
Arabian sand desert	Deserts & Xeric Shrublands	Grassland	1	-0.800192	-0.800192	-0.800192	-0.800192	-0.800192	-0.800192
Arabian sand desert	Deserts & Xeric Shrublands	Shrubland	5	-0.735956	-0.741098	-0.927553	-0.500403	-0.875896	-0.634831
Arabian sand desert	Deserts & Xeric Shrublands	Cropland	303	-0.417903	-0.382021	-1.03002	-0.185067	-0.463031	-0.345683
Arabian sand desert	Deserts & Xeric Shrublands	ColdDesert	0	0	0	0	0	0	0
Arabian sand desert	Deserts & Xeric Shrublands	ConiferousForest	0	0	0	0	0	0	0
Arabian sand desert	Deserts & Xeric Shrublands	DeciduousForest	0	0	0	0	0	0	0
Arabian sand desert	Deserts & Xeric Shrublands	Tundra	0	0	0	0	0	0	0
Arabian sand desert	Deserts & Xeric Shrublands	WetGrassland	0	0	0	0	0	0	0
Arabian-Persian Gulf coastal plain desert	Deserts & Xeric Shrublands	Desert	37663	-0.621166	-0.610901	-1.27602	0.00597513	-0.729959	-0.523159
Arabian-Persian Gulf coastal plain desert	Deserts & Xeric Shrublands	Cropland	396	-0.497019	-0.504114	-1.11306	-0.178376	-0.577955	-0.413808
Arabian-Persian Gulf coastal plain desert	Deserts & Xeric Shrublands	Urban	840	-0.521417	-0.525974	-1.07325	0.0408183	-0.598255	-0.428262
Arabian-Persian Gulf coastal plain desert	Deserts & Xeric Shrublands	MixedForest	57	-0.558175	-0.537255	-1.15554	-0.286031	-0.595014	-0.46347
Arabian-Persian Gulf coastal plain desert	Deserts & Xeric Shrublands	Shrubland	16	-0.394534	-0.354027	-0.869647	-0.0545544	-0.521429	-0.259063
Arabian-Persian Gulf coastal plain desert	Deserts & Xeric Shrublands	Grassland	7	-0.433347	-0.392755	-0.6958	-0.318781	-0.481613	-0.352329
Arabian-Persian Gulf coastal plain desert	Deserts & Xeric Shrublands	ColdDesert	0	0	0	0	0	0	0
Arabian-Persian Gulf coastal plain desert	Deserts & Xeric Shrublands	ConiferousForest	0	0	0	0	0	0	0
Arabian-Persian Gulf coastal plain desert	Deserts & Xeric Shrublands	DeciduousForest	0	0	0	0	0	0	0
Arabian-Persian Gulf coastal plain desert	Deserts & Xeric Shrublands	Tundra	0	0	0	0	0	0	0
Arabian-Persian Gulf coastal plain desert	Deserts & Xeric Shrublands	WetGrassland	0	0	0	0	0	0	0
Araucaria moist forests	Tropical & Subtropical Moist Broadleaf Forests	Desert	1	0.150856	0.150856	0.150856	0.150856	0.150856	0.150856
Araucaria moist forests	Tropical & Subtropical Moist Broadleaf Forests	DeciduousForest	35662	0.192988	0.184876	-0.177928	0.432671	0.146574	0.233257
Araucaria moist forests	Tropical & Subtropical Moist Broadleaf Forests	Urban	718	0.203936	0.194645	0.0591243	0.378396	0.162409	0.24493
Araucaria moist forests	Tropical & Subtropical Moist Broadleaf Forests	Cropland	19594	0.221266	0.21519	0.0510184	0.434743	0.184066	0.255261
Araucaria moist forests	Tropical & Subtropical Moist Broadleaf Forests	Grassland	4600	0.20456	0.203356	0.0286361	0.452738	0.169794	0.237696
Araucaria moist forests	Tropical & Subtropical Moist Broadleaf Forests	MixedForest	9588	0.217743	0.213488	0.00115199	0.460111	0.177259	0.252611
Araucaria moist forests	Tropical & Subtropical Moist Broadleaf Forests	WetGrassland	68	0.182448	0.172728	0.073375	0.325671	0.143195	0.216975
Araucaria moist forests	Tropical & Subtropical Moist Broadleaf Forests	Shrubland	42	0.225251	0.21752	0.126383	0.366376	0.185369	0.25681
Araucaria moist forests	Tropical & Subtropical Moist Broadleaf Forests	ColdDesert	0	0	0	0	0	0	0
Araucaria moist forests	Tropical & Subtropical Moist Broadleaf Forests	ConiferousForest	0	0	0	0	0	0	0
Araucaria moist forests	Tropical & Subtropical Moist Broadleaf Forests	Tundra	0	0	0	0	0	0	0
Aravalli west thorn scrub forests	Deserts & Xeric Shrublands	Shrubland	5248	-0.188332	-0.178684	-0.559214	0.121207	-0.277821	-0.0923383
Aravalli west thorn scrub forests	Deserts & Xeric Shrublands	Grassland	3416	-0.138804	-0.126119	-0.5282	0.0988451	-0.208543	-0.0542675
Aravalli west thorn scrub forests	Deserts & Xeric Shrublands	Cropland	129348	-0.155349	-0.144277	-0.571094	0.174356	-0.240737	-0.0725819
Aravalli west thorn scrub forests	Deserts & Xeric Shrublands	Desert	17068	-0.357848	-0.37959	-0.604818	0.112508	-0.452228	-0.263182
Aravalli west thorn scrub forests	Deserts & Xeric Shrublands	MixedForest	2231	-0.0562696	0.0147661	-0.457167	0.174768	-0.161152	0.0686696
Aravalli west thorn scrub forests	Deserts & Xeric Shrublands	Urban	2351	-0.119209	-0.10994	-0.491406	0.110452	-0.190463	-0.0279146
Aravalli west thorn scrub forests	Deserts & Xeric Shrublands	WetGrassland	151	-0.212838	-0.218309	-0.466863	0.0850471	-0.294387	-0.137715
Aravalli west thorn scrub forests	Deserts & Xeric Shrublands	ConiferousForest	521	0.115744	0.115944	-0.0318714	0.222421	0.0874215	0.147949
Aravalli west thorn scrub forests	Deserts & Xeric Shrublands	DeciduousForest	513	0.0742383	0.0771745	-0.0495383	0.218484	0.0482071	0.103359
Aravalli west thorn scrub forests	Deserts & Xeric Shrublands	ColdDesert	0	0	0	0	0	0	0
Aravalli west thorn scrub forests	Deserts & Xeric Shrublands	Tundra	0	0	0	0	0	0	0
Araya and Paria xeric scrub	Deserts & Xeric Shrublands	MixedForest	220	0.130054	0.131948	-0.0108954	0.247006	0.105466	0.15601
Araya and Paria xeric scrub	Deserts & Xeric Shrublands	DeciduousForest	893	0.192748	0.192306	0.056991	0.29809	0.163402	0.22418
Araya and Paria xeric scrub	Deserts & Xeric Shrublands	Grassland	101	0.128682	0.133993	-0.0529206	0.25472	0.0821536	0.175824
Araya and Paria xeric scrub	Deserts & Xeric Shrublands	Urban	44	0.0389473	0.0370332	-0.0622491	0.189499	-0.0222994	0.0916719
Araya and Paria xeric scrub	Deserts & Xeric Shrublands	Shrubland	220	0.028355	0.0302277	-0.120053	0.196465	-0.00612243	0.0635669
Araya and Paria xeric scrub	Deserts & Xeric Shrublands	Desert	32	-0.0796015	-0.0943207	-0.128818	0.0394188	-0.106929	-0.0638965
Araya and Paria xeric scrub	Deserts & Xeric Shrublands	WetGrassland	23	0.0917574	0.104588	-0.0880727	0.177712	0.0542991	0.137175
Araya and Paria xeric scrub	Deserts & Xeric Shrublands	ColdDesert	0	0	0	0	0	0	0
Araya and Paria xeric scrub	Deserts & Xeric Shrublands	ConiferousForest	0	0	0	0	0	0	0
Araya and Paria xeric scrub	Deserts & Xeric Shrublands	Cropland	0	0	0	0	0	0	0
Araya and Paria xeric scrub	Deserts & Xeric Shrublands	Tundra	0	0	0	0	0	0	0
Arctic coastal tundra	Tundra	WetGrassland	25966	-0.115924	-0.104987	-0.434593	0.0385283	-0.151669	-0.0724682
Arctic coastal tundra	Tundra	Tundra	14734	-0.0790786	-0.0724961	-0.405901	0.0567128	-0.102061	-0.0474262
Arctic coastal tundra	Tundra	Urban	5	-0.171598	-0.095664	-0.353067	-0.0894849	-0.226953	-0.0928209
Arctic coastal tundra	Tundra	ColdDesert	0	0	0	0	0	0	0
Arctic coastal tundra	Tundra	ConiferousForest	0	0	0	0	0	0	0
Arctic coastal tundra	Tundra	Cropland	0	0	0	0	0	0	0
Arctic coastal tundra	Tundra	DeciduousForest	0	0	0	0	0	0	0
Arctic coastal tundra	Tundra	Desert	0	0	0	0	0	0	0
Arctic coastal tundra	Tundra	Grassland	0	0	0	0	0	0	0
Arctic coastal tundra	Tundra	MixedForest	0	0	0	0	0	0	0
Arctic coastal tundra	Tundra	Shrubland	0	0	0	0	0	0	0
Arctic foothills tundra	Tundra	WetGrassland	5581	-0.0911727	-0.0888039	-0.407343	0.101044	-0.119795	-0.0494352
Arctic foothills tundra	Tundra	Tundra	99188	-0.0789989	-0.0796975	-0.460849	0.148379	-0.110895	-0.0463346
Arctic foothills tundra	Tundra	MixedForest	67	-0.0736738	-0.0752768	-0.198652	0.0251795	-0.113147	-0.0277611
Arctic foothills tundra	Tundra	Urban	2	-0.0119725	-0.0786933	-0.0786933	0.0547482	-0.0786933	0.0547482
Arctic foothills tundra	Tundra	ColdDesert	0	0	0	0	0	0	0
Arctic foothills tundra	Tundra	ConiferousForest	0	0	0	0	0	0	0
Arctic foothills tundra	Tundra	Cropland	0	0	0	0	0	0	0
Arctic foothills tundra	Tundra	DeciduousForest	0	0	0	0	0	0	0
Arctic foothills tundra	Tundra	Desert	0	0	0	0	0	0	0
Arctic foothills tundra	Tundra	Grassland	0	0	0	0	0	0	0
Arctic foothills tundra	Tundra	Shrubland	0	0	0	0	0	0	0
Arizona Mountains forests	Temperate Conifer Forests	MixedForest	6462	0.0633708	0.0669094	-0.355487	0.34349	0.0222778	0.117393
Arizona Mountains forests	Temperate Conifer Forests	ConiferousForest	14207	0.175478	0.175247	-0.242662	0.614367	0.127721	0.221263
Arizona Mountains forests	Temperate Conifer Forests	Shrubland	13512	0.0121592	0.026221	-0.64573	0.335797	-0.0379926	0.0777038
Arizona Mountains forests	Temperate Conifer Forests	Grassland	4767	0.00544799	0.0222818	-0.633137	0.258664	-0.0521395	0.0855945
Arizona Mountains forests	Temperate Conifer Forests	Desert	78	-0.243186	-0.247974	-0.492275	0.0865336	-0.330839	-0.171938
Arizona Mountains forests	Temperate Conifer Forests	Urban	62	0.0542449	0.0785228	-0.205562	0.181175	0.0287902	0.112782
Arizona Mountains forests	Temperate Conifer Forests	Cropland	5	0.0675034	0.0701158	-0.0343169	0.192638	-0.0279208	0.137001
Arizona Mountains forests	Temperate Conifer Forests	WetGrassland	2	0.0696564	0.0613318	0.0613318	0.077981	0.0613318	0.077981
Arizona Mountains forests	Temperate Conifer Forests	ColdDesert	0	0	0	0	0	0	0
Arizona Mountains forests	Temperate Conifer Forests	DeciduousForest	0	0	0	0	0	0	0
Arizona Mountains forests	Temperate Conifer Forests	Tundra	0	0	0	0	0	0	0
Arnhem Land tropical savanna	Tropical & Subtropical Grasslands, Savannas & Shrublands	DeciduousForest	43181	0.0510061	0.0511857	-0.358806	0.226807	0.0235378	0.0813011
Arnhem Land tropical savanna	Tropical & Subtropical Grasslands, Savannas & Shrublands	Grassland	2601	-0.0773494	-0.0780757	-0.353425	0.184661	-0.125414	-0.0345243
Arnhem Land tropical savanna	Tropical & Subtropical Grasslands, Savannas & Shrublands	MixedForest	754	-0.0575428	-0.0518271	-0.320514	0.16019	-0.110219	-0.00335019
Arnhem Land tropical savanna	Tropical & Subtropical Grasslands, Savannas & Shrublands	Desert	351	-0.209549	-0.229522	-0.36138	0.113596	-0.284332	-0.148754
Arnhem Land tropical savanna	Tropical & Subtropical Grasslands, Savannas & Shrublands	Shrubland	277	-0.0674673	-0.059068	-0.328977	0.178755	-0.11406	-0.0232478
Arnhem Land tropical savanna	Tropical & Subtropical Grasslands, Savannas & Shrublands	WetGrassland	106	-0.0781294	-0.0938195	-0.19475	0.16943	-0.131419	-0.038823
Arnhem Land tropical savanna	Tropical & Subtropical Grasslands, Savannas & Shrublands	Urban	24	-0.0764745	-0.0676619	-0.154273	0.0226772	-0.112877	-0.0553764
Arnhem Land tropical savanna	Tropical & Subtropical Grasslands, Savannas & Shrublands	Cropland	41	-0.0742611	-0.0873075	-0.231599	0.129107	-0.120991	-0.0277416
Arnhem Land tropical savanna	Tropical & Subtropical Grasslands, Savannas & Shrublands	ColdDesert	0	0	0	0	0	0	0
Arnhem Land tropical savanna	Tropical & Subtropical Grasslands, Savannas & Shrublands	ConiferousForest	0	0	0	0	0	0	0
Arnhem Land tropical savanna	Tropical & Subtropical Grasslands, Savannas & Shrublands	Tundra	0	0	0	0	0	0	0
Atacama desert	Deserts & Xeric Shrublands	MixedForest	2	-0.266805	-0.286665	-0.286665	-0.246945	-0.286665	-0.246945
Atacama desert	Deserts & Xeric Shrublands	Desert	32765	-0.358792	-0.315284	-0.931904	0.0274558	-0.42723	-0.252848
Atacama desert	Deserts & Xeric Shrublands	Urban	25	-0.297226	-0.2611	-0.518594	-0.139834	-0.421243	-0.165089
Atacama desert	Deserts & Xeric Shrublands	Grassland	61	-0.207752	-0.198711	-0.465114	-0.0155719	-0.286247	-0.122625
Atacama desert	Deserts & Xeric Shrublands	Shrubland	240	-0.297067	-0.279713	-0.746462	-0.0124786	-0.349789	-0.23591
Atacama desert	Deserts & Xeric Shrublands	Cropland	1	-0.40264	-0.40264	-0.40264	-0.40264	-0.40264	-0.40264
Atacama desert	Deserts & Xeric Shrublands	ColdDesert	0	0	0	0	0	0	0
Atacama desert	Deserts & Xeric Shrublands	ConiferousForest	0	0	0	0	0	0	0
Atacama desert	Deserts & Xeric Shrublands	DeciduousForest	0	0	0	0	0	0	0
Atacama desert	Deserts & Xeric Shrublands	Tundra	0	0	0	0	0	0	0
Atacama desert	Deserts & Xeric Shrublands	WetGrassland	0	0	0	0	0	0	0
Atlantic Coast restingas	Tropical & Subtropical Moist Broadleaf Forests	Grassland	1181	0.0298911	0.0430774	-0.275336	0.188598	0.00210494	0.0800959
Atlantic Coast restingas	Tropical & Subtropical Moist Broadleaf Forests	WetGrassland	211	-0.00370233	0.0120215	-0.277699	0.210217	-0.0891089	0.0887238
Atlantic Coast restingas	Tropical & Subtropical Moist Broadleaf Forests	MixedForest	277	-0.0223295	-0.00858227	-0.252295	0.170135	-0.105131	0.0610311
Atlantic Coast restingas	Tropical & Subtropical Moist Broadleaf Forests	DeciduousForest	98	-0.0398913	-0.0538905	-0.32321	0.177147	-0.115017	0.0431721
Atlantic Coast restingas	Tropical & Subtropical Moist Broadleaf Forests	Desert	215	-0.0314918	-0.0309077	-0.22371	0.116107	-0.0618005	0.00560875
Atlantic Coast restingas	Tropical & Subtropical Moist Broadleaf Forests	Urban	131	-0.0663535	-0.0634886	-0.236584	0.112264	-0.135902	0.00118492
Atlantic Coast restingas	Tropical & Subtropical Moist Broadleaf Forests	Shrubland	167	-0.110376	-0.131684	-0.247573	0.0542228	-0.168044	-0.0668982
Atlantic Coast restingas	Tropical & Subtropical Moist Broadleaf Forests	Cropland	74	0.0217532	0.0328353	-0.212698	0.175708	-0.0133619	0.0796997
Atlantic Coast restingas	Tropical & Subtropical Moist Broadleaf Forests	ColdDesert	0	0	0	0	0	0	0
Atlantic Coast restingas	Tropical & Subtropical Moist Broadleaf Forests	ConiferousForest	0	0	0	0	0	0	0
Atlantic Coast restingas	Tropical & Subtropical Moist Broadleaf Forests	Tundra	0	0	0	0	0	0	0
Atlantic coastal pine barrens	Temperate Conifer Forests	MixedForest	2592	0.0841072	0.0928293	-0.276453	0.293347	0.0183259	0.151342
Atlantic coastal pine barrens	Temperate Conifer Forests	DeciduousForest	500	0.149189	0.158413	-0.0428603	0.329254	0.0948214	0.207599
Atlantic coastal pine barrens	Temperate Conifer Forests	Urban	929	0.0540322	0.0550158	-0.139666	0.224922	0.00136979	0.10756
Atlantic coastal pine barrens	Temperate Conifer Forests	Grassland	198	0.0627913	0.0700178	-0.224457	0.220395	0.0041868	0.138956
Atlantic coastal pine barrens	Temperate Conifer Forests	Cropland	324	0.129251	0.136442	-0.0637466	0.228707	0.106109	0.163131
Atlantic coastal pine barrens	Temperate Conifer Forests	WetGrassland	185	0.0316839	0.0397401	-0.183835	0.142413	0.0108789	0.0670403
Atlantic coastal pine barrens	Temperate Conifer Forests	ConiferousForest	673	0.0383378	0.0487211	-0.181971	0.22671	0.000249719	0.0840015
Atlantic coastal pine barrens	Temperate Conifer Forests	ColdDesert	0	0	0	0	0	0	0
Atlantic coastal pine barrens	Temperate Conifer Forests	Desert	0	0	0	0	0	0	0
Atlantic coastal pine barrens	Temperate Conifer Forests	Shrubland	0	0	0	0	0	0	0
Atlantic coastal pine barrens	Temperate Conifer Forests	Tundra	0	0	0	0	0	0	0
Australian Alps montane grasslands	Montane Grasslands & Shrublands	DeciduousForest	3761	0.0660994	0.0695217	-0.155251	0.22866	0.0281352	0.106507
Australian Alps montane grasslands	Montane Grasslands & Shrublands	MixedForest	322	0.0974174	0.0993968	-0.0359024	0.197657	0.0696661	0.126896
Australian Alps montane grasslands	Montane Grasslands & Shrublands	Shrubland	102	0.0844287	0.0882797	-0.0432437	0.157354	0.0503257	0.119767
Australian Alps montane grasslands	Montane Grasslands & Shrublands	Grassland	306	0.0876386	0.0886268	-0.00457257	0.169671	0.0688678	0.107695
Australian Alps montane grasslands	Montane Grasslands & Shrublands	Urban	1	0.109157	0.109157	0.109157	0.109157	0.109157	0.109157
Australian Alps montane grasslands	Montane Grasslands & Shrublands	ColdDesert	0	0	0	0	0	0	0
Australian Alps montane grasslands	Montane Grasslands & Shrublands	ConiferousForest	0	0	0	0	0	0	0
Australian Alps montane grasslands	Montane Grasslands & Shrublands	Cropland	0	0	0	0	0	0	0
Australian Alps montane grasslands	Montane Grasslands & Shrublands	Desert	0	0	0	0	0	0	0
Australian Alps montane grasslands	Montane Grasslands & Shrublands	Tundra	0	0	0	0	0	0	0
Australian Alps montane grasslands	Montane Grasslands & Shrublands	WetGrassland	0	0	0	0	0	0	0
Azerbaijan shrub desert and steppe	Deserts & Xeric Shrublands	Cropland	13774	0.0290568	0.0265185	-0.312592	0.243909	-0.00120823	0.0581146
Azerbaijan shrub desert and steppe	Deserts & Xeric Shrublands	Grassland	8060	0.0214633	0.0409358	-0.509121	0.191945	-0.00873221	0.0828494
Azerbaijan shrub desert and steppe	Deserts & Xeric Shrublands	Urban	798	-0.081107	-0.00360624	-0.550003	0.222834	-0.230813	0.0355149
Azerbaijan shrub desert and steppe	Deserts & Xeric Shrublands	DeciduousForest	524	0.144794	0.13531	-0.107435	0.34762	0.102521	0.190531
Azerbaijan shrub desert and steppe	Deserts & Xeric Shrublands	MixedForest	573	0.0909079	0.0966388	-0.142946	0.248077	0.0652414	0.118298
Azerbaijan shrub desert and steppe	Deserts & Xeric Shrublands	Desert	324	-0.226973	-0.216838	-0.617029	0.043888	-0.333494	-0.103734
Azerbaijan shrub desert and steppe	Deserts & Xeric Shrublands	ConiferousForest	7	0.0627115	0.0593394	0.0526609	0.0789189	0.0540446	0.0736321
Azerbaijan shrub desert and steppe	Deserts & Xeric Shrublands	Shrubland	63	0.0739225	0.0802035	-0.0131159	0.201593	0.0503321	0.0980003
Azerbaijan shrub desert and steppe	Deserts & Xeric Shrublands	WetGrassland	20	-0.0308843	0.00353563	-0.462645	0.0484791	-0.0186242	0.0212752
Azerbaijan shrub desert and steppe	Deserts & Xeric Shrublands	ColdDesert	0	0	0	0	0	0	0
Azerbaijan shrub desert and steppe	Deserts & Xeric Shrublands	Tundra	0	0	0	0	0	0	0
Azores temperate mixed forests	Temperate Broadleaf & Mixed Forests	ConiferousForest	1	-0.152915	-0.152915	-0.152915	-0.152915	-0.152915	-0.152915
Azores temperate mixed forests	Temperate Broadleaf & Mixed Forests	DeciduousForest	13	-0.111923	-0.0955447	-0.265398	-0.0327871	-0.155648	-0.0723103
Azores temperate mixed forests	Temperate Broadleaf & Mixed Forests	Cropland	130	-0.0643054	-0.0474989	-0.29466	0.00866139	-0.0797371	-0.0286684
Azores temperate mixed forests	Temperate Broadleaf & Mixed Forests	Urban	23	-0.0699405	-0.0273974	-0.250424	-0.00554306	-0.0926002	-0.0168402
Azores temperate mixed forests	Temperate Broadleaf & Mixed Forests	Shrubland	27	-0.0522425	-0.038025	-0.209211	-0.00289054	-0.0586568	-0.0280869
Azores temperate mixed forests	Temperate Broadleaf & Mixed Forests	MixedForest	475	-0.0761612	-0.0701655	-0.293225	0.0471933	-0.0998196	-0.0460044
Azores temperate mixed forests	Temperate Broadleaf & Mixed Forests	Grassland	190	-0.0925558	-0.0912585	-0.231464	0.000335314	-0.11571	-0.0621075
Azores temperate mixed forests	Temperate Broadleaf & Mixed Forests	ColdDesert	0	0	0	0	0	0	0
Azores temperate mixed forests	Temperate Broadleaf & Mixed Forests	Desert	0	0	0	0	0	0	0
Azores temperate mixed forests	Temperate Broadleaf & Mixed Forests	Tundra	0	0	0	0	0	0	0
Azores temperate mixed forests	Temperate Broadleaf & Mixed Forests	WetGrassland	0	0	0	0	0	0	0
Badghyz and Karabil semi-desert	Deserts & Xeric Shrublands	Desert	6198	-0.363096	-0.348707	-0.587568	-0.00631399	-0.433121	-0.298345
Badghyz and Karabil semi-desert	Deserts & Xeric Shrublands	Grassland	34831	-0.135948	-0.134274	-0.542586	0.125371	-0.219993	-0.0515155
Badghyz and Karabil semi-desert	Deserts & Xeric Shrublands	Cropland	6861	-0.227723	-0.24078	-0.56226	0.0508296	-0.310997	-0.143917
Badghyz and Karabil semi-desert	Deserts & Xeric Shrublands	Shrubland	274	-0.266547	-0.270622	-0.488308	0.0870283	-0.325996	-0.225283
Badghyz and Karabil semi-desert	Deserts & Xeric Shrublands	Urban	231	-0.211096	-0.266652	-0.44028	0.0414912	-0.339538	-0.0433954
Badghyz and Karabil semi-desert	Deserts & Xeric Shrublands	WetGrassland	9	-0.258805	-0.263167	-0.344892	-0.115581	-0.284884	-0.242793
Badghyz and Karabil semi-desert	Deserts & Xeric Shrublands	MixedForest	9	-0.184858	-0.214399	-0.42566	0.0619713	-0.257171	-0.14645
Badghyz and Karabil semi-desert	Deserts & Xeric Shrublands	ColdDesert	0	0	0	0	0	0	0
Badghyz and Karabil semi-desert	Deserts & Xeric Shrublands	ConiferousForest	0	0	0	0	0	0	0
Badghyz and Karabil semi-desert	Deserts & Xeric Shrublands	DeciduousForest	0	0	0	0	0	0	0
Badghyz and Karabil semi-desert	Deserts & Xeric Shrublands	Tundra	0	0	0	0	0	0	0
Bahamian pineyards	Tropical & Subtropical Coniferous Forests	MixedForest	797	0.0417299	0.0511117	-0.250616	0.238745	-0.0146311	0.0961713
Bahamian pineyards	Tropical & Subtropical Coniferous Forests	WetGrassland	402	0.0109411	0.0316424	-0.2607	0.20498	-0.00768857	0.0551078
Bahamian pineyards	Tropical & Subtropical Coniferous Forests	Grassland	492	0.0131626	0.0222446	-0.25798	0.223823	-0.0226863	0.055812
Bahamian pineyards	Tropical & Subtropical Coniferous Forests	Shrubland	319	0.0185671	0.0186234	-0.161062	0.200615	-0.0141388	0.0477672
Bahamian pineyards	Tropical & Subtropical Coniferous Forests	Cropland	1	0.0372874	0.0372874	0.0372874	0.0372874	0.0372874	0.0372874
Bahamian pineyards	Tropical & Subtropical Coniferous Forests	Urban	42	-0.0637066	-0.0641622	-0.255095	0.0437383	-0.112753	0.00218508
Bahamian pineyards	Tropical & Subtropical Coniferous Forests	ColdDesert	0	0	0	0	0	0	0
Bahamian pineyards	Tropical & Subtropical Coniferous Forests	ConiferousForest	0	0	0	0	0	0	0
Bahamian pineyards	Tropical & Subtropical Coniferous Forests	DeciduousForest	0	0	0	0	0	0	0
Bahamian pineyards	Tropical & Subtropical Coniferous Forests	Desert	0	0	0	0	0	0	0
Bahamian pineyards	Tropical & Subtropical Coniferous Forests	Tundra	0	0	0	0	0	0	0
Bahamian-Antillean mangroves	Mangroves	Urban	166	-0.0543475	-0.0479479	-0.317494	0.232138	-0.126621	0.0159064
Bahamian-Antillean mangroves	Mangroves	MixedForest	1725	0.011705	0.022254	-0.420385	0.317166	-0.0445776	0.0844892
Bahamian-Antillean mangroves	Mangroves	WetGrassland	2824	-0.0338641	-0.0209982	-0.421446	0.369229	-0.110089	0.0460014
Bahamian-Antillean mangroves	Mangroves	Grassland	951	-0.023029	-0.0133714	-0.378079	0.248524	-0.079151	0.0377952
Bahamian-Antillean mangroves	Mangroves	Shrubland	458	-0.00136327	0.000967824	-0.246063	0.191247	-0.0487407	0.0465526
Bahamian-Antillean mangroves	Mangroves	DeciduousForest	442	0.104658	0.111465	-0.204588	0.418315	0.033982	0.184129
Bahamian-Antillean mangroves	Mangroves	Desert	2	-0.0377648	-0.0651197	-0.0651197	-0.0104099	-0.0651197	-0.0104099
Bahamian-Antillean mangroves	Mangroves	Cropland	30	0.0283615	0.0389256	-0.115485	0.158279	-0.034537	0.0912554
Bahamian-Antillean mangroves	Mangroves	ColdDesert	0	0	0	0	0	0	0
Bahamian-Antillean mangroves	Mangroves	ConiferousForest	0	0	0	0	0	0	0
Bahamian-Antillean mangroves	Mangroves	Tundra	0	0	0	0	0	0	0
Bahia coastal forests	Tropical & Subtropical Moist Broadleaf Forests	Grassland	15232	0.0560174	0.063037	-0.324345	0.228431	0.0148762	0.0999706
Bahia coastal forests	Tropical & Subtropical Moist Broadleaf Forests	MixedForest	10152	0.0431216	0.0510496	-0.494559	0.249792	-0.00760685	0.104483
Bahia coastal forests	Tropical & Subtropical Moist Broadleaf Forests	DeciduousForest	6830	0.0119561	0.0136829	-0.476711	0.28435	-0.049639	0.095552
Bahia coastal forests	Tropical & Subtropical Moist Broadleaf Forests	WetGrassland	305	-0.0842513	-0.0674961	-0.317538	0.098454	-0.140248	-0.0140853
Bahia coastal forests	Tropical & Subtropical Moist Broadleaf Forests	Urban	304	-0.0675269	-0.0682061	-0.314977	0.137889	-0.126891	-0.0108623
Bahia coastal forests	Tropical & Subtropical Moist Broadleaf Forests	Cropland	303	0.0447445	0.0305556	-0.275879	0.189756	-0.0119051	0.111407
Bahia coastal forests	Tropical & Subtropical Moist Broadleaf Forests	Shrubland	119	0.0378268	0.0627158	-0.217224	0.168735	-0.0158011	0.0940698
Bahia coastal forests	Tropical & Subtropical Moist Broadleaf Forests	Desert	3	-0.0735606	-0.0750595	-0.162613	0.0169908	-0.162613	0.0169908
Bahia coastal forests	Tropical & Subtropical Moist Broadleaf Forests	ColdDesert	0	0	0	0	0	0	0
Bahia coastal forests	Tropical & Subtropical Moist Broadleaf Forests	ConiferousForest	0	0	0	0	0	0	0
Bahia coastal forests	Tropical & Subtropical Moist Broadleaf Forests	Tundra	0	0	0	0	0	0	0
Bahia interior forests	Tropical & Subtropical Moist Broadleaf Forests	Shrubland	4946	0.0925894	0.0988254	-0.135803	0.279917	0.0703174	0.121937
Bahia interior forests	Tropical & Subtropical Moist Broadleaf Forests	Grassland	31587	0.101246	0.101025	-0.148947	0.317693	0.0537938	0.147974
Bahia interior forests	Tropical & Subtropical Moist Broadleaf Forests	MixedForest	28460	0.12669	0.126246	-0.234921	0.322902	0.0887338	0.163113
Bahia interior forests	Tropical & Subtropical Moist Broadleaf Forests	DeciduousForest	3545	0.131522	0.130897	-0.0650395	0.319991	0.0907884	0.167898
Bahia interior forests	Tropical & Subtropical Moist Broadleaf Forests	Urban	528	0.0836899	0.0864307	-0.181354	0.229243	0.0475794	0.121375
Bahia interior forests	Tropical & Subtropical Moist Broadleaf Forests	Desert	4	-0.0221107	-0.0229332	-0.111714	0.0691377	-0.111714	0.0691377
Bahia interior forests	Tropical & Subtropical Moist Broadleaf Forests	Cropland	1444	0.0992247	0.0987629	-0.109473	0.289625	0.0618298	0.134731
Bahia interior forests	Tropical & Subtropical Moist Broadleaf Forests	WetGrassland	35	0.0337474	0.0217727	-0.1398	0.226445	-0.0420449	0.10988
Bahia interior forests	Tropical & Subtropical Moist Broadleaf Forests	ColdDesert	0	0	0	0	0	0	0
Bahia interior forests	Tropical & Subtropical Moist Broadleaf Forests	ConiferousForest	0	0	0	0	0	0	0
Bahia interior forests	Tropical & Subtropical Moist Broadleaf Forests	Tundra	0	0	0	0	0	0	0
Baja California desert	Deserts & Xeric Shrublands	Shrubland	22103	-0.18545	-0.174327	-0.756047	0.170369	-0.298442	-0.0720913
Baja California desert	Deserts & Xeric Shrublands	Grassland	418	-0.273163	-0.292798	-0.69784	0.108831	-0.4423	-0.111293
Baja California desert	Deserts & Xeric Shrublands	Cropland	96	-0.205109	-0.225027	-0.416589	0.0368473	-0.238349	-0.198221
Baja California desert	Deserts & Xeric Shrublands	Desert	2672	-0.530867	-0.523724	-0.824892	-0.0481467	-0.598334	-0.46752
Baja California desert	Deserts & Xeric Shrublands	MixedForest	152	-0.0262589	0.0195708	-0.673227	0.150641	-0.0307518	0.0664246
Baja California desert	Deserts & Xeric Shrublands	ConiferousForest	9	-0.302529	-0.307999	-0.369068	-0.226959	-0.341852	-0.262367
Baja California desert	Deserts & Xeric Shrublands	Urban	12	-0.213965	-0.219458	-0.266898	-0.122761	-0.258405	-0.179934
Baja California desert	Deserts & Xeric Shrublands	WetGrassland	18	-0.422427	-0.434705	-0.57213	-0.262548	-0.509869	-0.327437
Baja California desert	Deserts & Xeric Shrublands	ColdDesert	0	0	0	0	0	0	0
Baja California desert	Deserts & Xeric Shrublands	DeciduousForest	0	0	0	0	0	0	0
Baja California desert	Deserts & Xeric Shrublands	Tundra	0	0	0	0	0	0	0
Bajío dry forests	Tropical & Subtropical Dry Broadleaf Forests	WetGrassland	57	0.152324	0.14866	-0.0233118	0.266779	0.116211	0.191094
Bajío dry forests	Tropical & Subtropical Dry Broadleaf Forests	Grassland	17	0.098209	0.104733	-0.0677089	0.226798	0.0548943	0.149821
Bajío dry forests	Tropical & Subtropical Dry Broadleaf Forests	Desert	12	0.0227464	0.0476644	-0.181323	0.190368	-0.0174854	0.0697862
Bajío dry forests	Tropical & Subtropical Dry Broadleaf Forests	Cropland	6207	0.200112	0.202482	0.0126448	0.339179	0.162891	0.238655
Bajío dry forests	Tropical & Subtropical Dry Broadleaf Forests	Shrubland	2232	0.201192	0.203318	-0.0926058	0.330116	0.159485	0.244868
Bajío dry forests	Tropical & Subtropical Dry Broadleaf Forests	MixedForest	2074	0.243769	0.252792	0.0499315	0.35508	0.20921	0.280388
Bajío dry forests	Tropical & Subtropical Dry Broadleaf Forests	Urban	496	0.123311	0.118181	-0.062502	0.270651	0.0911128	0.153166
Bajío dry forests	Tropical & Subtropical Dry Broadleaf Forests	DeciduousForest	199	0.214919	0.216201	0.12214	0.331243	0.180004	0.245465
Bajío dry forests	Tropical & Subtropical Dry Broadleaf Forests	ColdDesert	0	0	0	0	0	0	0
Bajío dry forests	Tropical & Subtropical Dry Broadleaf Forests	ConiferousForest	0	0	0	0	0	0	0
Bajío dry forests	Tropical & Subtropical Dry Broadleaf Forests	Tundra	0	0	0	0	0	0	0
Balkan mixed forests	Temperate Broadleaf & Mixed Forests	Cropland	45698	0.0809998	0.0808492	-0.165118	0.29727	0.0514486	0.108362
Balkan mixed forests	Temperate Broadleaf & Mixed Forests	DeciduousForest	26168	0.176427	0.177178	-0.078036	0.36557	0.139559	0.21315
Balkan mixed forests	Temperate Broadleaf & Mixed Forests	MixedForest	10464	0.110409	0.110956	-0.221962	0.303338	0.0714583	0.149619
Balkan mixed forests	Temperate Broadleaf & Mixed Forests	Grassland	2162	0.0743175	0.0735808	-0.128904	0.248894	0.0299392	0.116239
Balkan mixed forests	Temperate Broadleaf & Mixed Forests	Urban	2072	0.0595295	0.0674165	-0.226867	0.244003	0.0264618	0.103304
Balkan mixed forests	Temperate Broadleaf & Mixed Forests	WetGrassland	179	0.0497604	0.054926	-0.162996	0.172051	0.0251207	0.0816519
Balkan mixed forests	Temperate Broadleaf & Mixed Forests	Shrubland	1649	0.0938861	0.0928703	-0.0668028	0.27412	0.0525542	0.132187
Balkan mixed forests	Temperate Broadleaf & Mixed Forests	ConiferousForest	786	0.0189831	0.0200152	-0.209088	0.231802	-0.0347433	0.0726082
Balkan mixed forests	Temperate Broadleaf & Mixed Forests	Desert	10	0.0106982	0.0031913	-0.0699565	0.114742	-0.00988937	0.02962
Balkan mixed forests	Temperate Broadleaf & Mixed Forests	ColdDesert	0	0	0	0	0	0	0
Balkan mixed forests	Temperate Broadleaf & Mixed Forests	Tundra	0	0	0	0	0	0	0
Balsas dry forests	Tropical & Subtropical Dry Broadleaf Forests	Grassland	5	0.151931	0.155573	0.0493338	0.253374	0.14107	0.160305
Balsas dry forests	Tropical & Subtropical Dry Broadleaf Forests	WetGrassland	9	0.0492972	0.0531331	0.00331308	0.130211	0.00902526	0.0690933
Balsas dry forests	Tropical & Subtropical Dry Broadleaf Forests	Desert	18	0.058038	0.0622507	-0.144208	0.253483	0.0307605	0.0931882
Balsas dry forests	Tropical & Subtropical Dry Broadleaf Forests	MixedForest	9171	0.218386	0.222828	-0.0425731	0.418332	0.187035	0.255014
Balsas dry forests	Tropical & Subtropical Dry Broadleaf Forests	Cropland	2114	0.174946	0.179773	-0.00998086	0.356157	0.119241	0.223939
Balsas dry forests	Tropical & Subtropical Dry Broadleaf Forests	Shrubland	3951	0.230312	0.232649	-0.0352199	0.396512	0.195884	0.27054
Balsas dry forests	Tropical & Subtropical Dry Broadleaf Forests	ConiferousForest	1	0.316082	0.316082	0.316082	0.316082	0.316082	0.316082
Balsas dry forests	Tropical & Subtropical Dry Broadleaf Forests	DeciduousForest	3652	0.190581	0.194559	0.000255332	0.368929	0.165271	0.218997
Balsas dry forests	Tropical & Subtropical Dry Broadleaf Forests	Urban	212	0.197251	0.212057	0.0133293	0.303984	0.164515	0.240277
Balsas dry forests	Tropical & Subtropical Dry Broadleaf Forests	ColdDesert	0	0	0	0	0	0	0
Balsas dry forests	Tropical & Subtropical Dry Broadleaf Forests	Tundra	0	0	0	0	0	0	0
Baltic mixed forests	Temperate Broadleaf & Mixed Forests	Cropland	35505	-0.0228805	-0.0191904	-0.485409	0.155947	-0.0505894	0.00905759
Baltic mixed forests	Temperate Broadleaf & Mixed Forests	DeciduousForest	3136	-0.0121895	-0.00236295	-0.421516	0.150517	-0.0347281	0.0258235
Baltic mixed forests	Temperate Broadleaf & Mixed Forests	MixedForest	4936	-0.0487366	-0.0306102	-0.416406	0.128105	-0.0850394	-0.000945936
Baltic mixed forests	Temperate Broadleaf & Mixed Forests	WetGrassland	309	-0.0818114	-0.0641683	-0.461553	0.107105	-0.139539	-0.0130686
Baltic mixed forests	Temperate Broadleaf & Mixed Forests	ConiferousForest	9454	-0.172206	-0.173443	-0.50294	0.0956419	-0.231965	-0.110005
Baltic mixed forests	Temperate Broadleaf & Mixed Forests	Urban	2107	-0.050137	-0.0376707	-0.386607	0.109826	-0.0911361	-0.00206688
Baltic mixed forests	Temperate Broadleaf & Mixed Forests	Grassland	278	-0.0722165	-0.0564399	-0.354726	0.127454	-0.125914	-0.0093985
Baltic mixed forests	Temperate Broadleaf & Mixed Forests	ColdDesert	0	0	0	0	0	0	0
Baltic mixed forests	Temperate Broadleaf & Mixed Forests	Desert	0	0	0	0	0	0	0
Baltic mixed forests	Temperate Broadleaf & Mixed Forests	Shrubland	0	0	0	0	0	0	0
Baltic mixed forests	Temperate Broadleaf & Mixed Forests	Tundra	0	0	0	0	0	0	0
Baluchistan xeric woodlands	Deserts & Xeric Shrublands	Grassland	9321	-0.125189	-0.112698	-0.616724	0.194851	-0.207892	-0.040378
Baluchistan xeric woodlands	Deserts & Xeric Shrublands	Desert	66818	-0.391505	-0.394361	-0.67271	0.0834346	-0.462063	-0.325743
Baluchistan xeric woodlands	Deserts & Xeric Shrublands	Cropland	9210	-0.111209	-0.0805977	-0.661527	0.144618	-0.120692	-0.0482334
Baluchistan xeric woodlands	Deserts & Xeric Shrublands	MixedForest	5386	0.00807197	0.0112741	-0.414804	0.230774	-0.0414754	0.0619283
Baluchistan xeric woodlands	Deserts & Xeric Shrublands	ConiferousForest	331	0.0878437	0.0865189	-0.0157733	0.201004	0.0542564	0.119049
Baluchistan xeric woodlands	Deserts & Xeric Shrublands	Shrubland	5710	-0.177876	-0.187676	-0.61314	0.175759	-0.266386	-0.0843613
Baluchistan xeric woodlands	Deserts & Xeric Shrublands	Urban	454	-0.0921778	-0.0672214	-0.564818	0.0742479	-0.109594	-0.0321787
Baluchistan xeric woodlands	Deserts & Xeric Shrublands	DeciduousForest	1	-0.0452821	-0.0452821	-0.0452821	-0.0452821	-0.0452821	-0.0452821
Baluchistan xeric woodlands	Deserts & Xeric Shrublands	WetGrassland	32	-0.0790326	-0.067624	-0.137217	-0.0340147	-0.104087	-0.0586628
Baluchistan xeric woodlands	Deserts & Xeric Shrublands	ColdDesert	0	0	0	0	0	0	0
Baluchistan xeric woodlands	Deserts & Xeric Shrublands	Tundra	0	0	0	0	0	0	0
Banda Sea Islands moist deciduous forests	Tropical & Subtropical Moist Broadleaf Forests	Desert	1	-0.129449	-0.129449	-0.129449	-0.129449	-0.129449	-0.129449
Banda Sea Islands moist deciduous forests	Tropical & Subtropical Moist Broadleaf Forests	DeciduousForest	1899	0.0512737	0.0649718	-0.256635	0.355038	0.0149494	0.0973101
Banda Sea Islands moist deciduous forests	Tropical & Subtropical Moist Broadleaf Forests	MixedForest	94	-0.0240387	-0.0323981	-0.150662	0.147292	-0.0685083	0.0102213
Banda Sea Islands moist deciduous forests	Tropical & Subtropical Moist Broadleaf Forests	WetGrassland	10	0.0236274	0.0328028	-0.106195	0.107955	-0.00113775	0.0769528
Banda Sea Islands moist deciduous forests	Tropical & Subtropical Moist Broadleaf Forests	Shrubland	1	0.0195771	0.0195771	0.0195771	0.0195771	0.0195771	0.0195771
Banda Sea Islands moist deciduous forests	Tropical & Subtropical Moist Broadleaf Forests	Grassland	125	-0.1015	-0.111103	-0.239463	0.110739	-0.1338	-0.0835047
Banda Sea Islands moist deciduous forests	Tropical & Subtropical Moist Broadleaf Forests	Urban	12	0.00436575	0.0060295	-0.113464	0.133762	-0.0282628	0.0408271
Banda Sea Islands moist deciduous forests	Tropical & Subtropical Moist Broadleaf Forests	ColdDesert	0	0	0	0	0	0	0
Banda Sea Islands moist deciduous forests	Tropical & Subtropical Moist Broadleaf Forests	ConiferousForest	0	0	0	0	0	0	0
Banda Sea Islands moist deciduous forests	Tropical & Subtropical Moist Broadleaf Forests	Cropland	0	0	0	0	0	0	0
Banda Sea Islands moist deciduous forests	Tropical & Subtropical Moist Broadleaf Forests	Tundra	0	0	0	0	0	0	0
Belizian pine savannas	Tropical & Subtropical Grasslands, Savannas & Shrublands	WetGrassland	236	0.0322625	0.0313073	-0.188791	0.250064	0.00642117	0.0606179
Belizian pine savannas	Tropical & Subtropical Grasslands, Savannas & Shrublands	MixedForest	124	0.0674553	0.0635249	-0.101905	0.177523	0.0366026	0.101034
Belizian pine savannas	Tropical & Subtropical Grasslands, Savannas & Shrublands	Shrubland	58	0.0426459	0.0386403	-0.154331	0.156887	0.0185102	0.0616951
Belizian pine savannas	Tropical & Subtropical Grasslands, Savannas & Shrublands	DeciduousForest	380	0.175643	0.180394	-0.120789	0.300366	0.151098	0.208342
Belizian pine savannas	Tropical & Subtropical Grasslands, Savannas & Shrublands	Cropland	35	0.0531328	0.0363458	-0.0477269	0.251857	0.0147236	0.0835129
Belizian pine savannas	Tropical & Subtropical Grasslands, Savannas & Shrublands	Grassland	30	0.0296752	0.0283523	-0.092222	0.153299	0.000605207	0.0554002
Belizian pine savannas	Tropical & Subtropical Grasslands, Savannas & Shrublands	Urban	4	-0.0581954	-0.0753953	-0.14113	0.0591384	-0.14113	0.0591384
Belizian pine savannas	Tropical & Subtropical Grasslands, Savannas & Shrublands	ColdDesert	0	0	0	0	0	0	0
Belizian pine savannas	Tropical & Subtropical Grasslands, Savannas & Shrublands	ConiferousForest	0	0	0	0	0	0	0
Belizian pine savannas	Tropical & Subtropical Grasslands, Savannas & Shrublands	Desert	0	0	0	0	0	0	0
Belizian pine savannas	Tropical & Subtropical Grasslands, Savannas & Shrublands	Tundra	0	0	0	0	0	0	0
Beni savanna	Tropical & Subtropical Grasslands, Savannas & Shrublands	DeciduousForest	10966	0.0867813	0.0856438	-0.108632	0.320811	0.0567599	0.114336
Beni savanna	Tropical & Subtropical Grasslands, Savannas & Shrublands	WetGrassland	2514	0.058816	0.0559541	-0.0564643	0.237614	0.0337841	0.0837669
Beni savanna	Tropical & Subtropical Grasslands, Savannas & Shrublands	Grassland	22412	0.0289825	0.0305544	-0.131938	0.246492	-0.00118483	0.0586442
Beni savanna	Tropical & Subtropical Grasslands, Savannas & Shrublands	MixedForest	1315	0.0476644	0.0479795	-0.13359	0.239056	0.0201666	0.0746397
Beni savanna	Tropical & Subtropical Grasslands, Savannas & Shrublands	Shrubland	137	0.0427094	0.0480758	-0.0797907	0.161132	0.00446875	0.080752
Beni savanna	Tropical & Subtropical Grasslands, Savannas & Shrublands	Desert	22	-0.000437409	-0.0118236	-0.128386	0.108998	-0.0381877	0.0448355
Beni savanna	Tropical & Subtropical Grasslands, Savannas & Shrublands	Urban	11	0.00947622	0.0066616	-0.0282365	0.0585358	-0.00136076	0.0192453
Beni savanna	Tropical & Subtropical Grasslands, Savannas & Shrublands	Cropland	2	-0.0197487	-0.0245234	-0.0245234	-0.0149739	-0.0245234	-0.0149739
Beni savanna	Tropical & Subtropical Grasslands, Savannas & Shrublands	ColdDesert	0	0	0	0	0	0	0
Beni savanna	Tropical & Subtropical Grasslands, Savannas & Shrublands	ConiferousForest	0	0	0	0	0	0	0
Beni savanna	Tropical & Subtropical Grasslands, Savannas & Shrublands	Tundra	0	0	0	0	0	0	0
Beringia lowland tundra	Tundra	Tundra	53973	-0.086339	-0.0800931	-0.453867	0.12463	-0.132365	-0.0354456
Beringia lowland tundra	Tundra	WetGrassland	25686	-0.101514	-0.0966899	-0.429406	0.142705	-0.158715	-0.045156
Beringia lowland tundra	Tundra	MixedForest	5945	-0.0615785	-0.062166	-0.370522	0.112168	-0.0988703	-0.0187154
Beringia lowland tundra	Tundra	ConiferousForest	654	-0.146964	-0.150136	-0.41243	0.0348429	-0.188413	-0.108117
Beringia lowland tundra	Tundra	Urban	3	-0.0287369	0.0244243	-0.172326	0.0616913	-0.172326	0.0616913
Beringia lowland tundra	Tundra	ColdDesert	0	0	0	0	0	0	0
Beringia lowland tundra	Tundra	Cropland	0	0	0	0	0	0	0
Beringia lowland tundra	Tundra	DeciduousForest	0	0	0	0	0	0	0
Beringia lowland tundra	Tundra	Desert	0	0	0	0	0	0	0
Beringia lowland tundra	Tundra	Grassland	0	0	0	0	0	0	0
Beringia lowland tundra	Tundra	Shrubland	0	0	0	0	0	0	0
Beringia upland tundra	Tundra	WetGrassland	1201	-0.143589	-0.134462	-0.418308	0.0658432	-0.212044	-0.0700204
Beringia upland tundra	Tundra	Tundra	30787	-0.0923697	-0.0860042	-0.469898	0.121346	-0.128137	-0.0470863
Beringia upland tundra	Tundra	MixedForest	399	-0.0575711	-0.0473903	-0.280649	0.0794161	-0.0882806	-0.0183098
Beringia upland tundra	Tundra	ConiferousForest	12	-0.153446	-0.160974	-0.429519	0.0938507	-0.219061	-0.0756115
Beringia upland tundra	Tundra	ColdDesert	0	0	0	0	0	0	0
Beringia upland tundra	Tundra	Cropland	0	0	0	0	0	0	0
Beringia upland tundra	Tundra	DeciduousForest	0	0	0	0	0	0	0
Beringia upland tundra	Tundra	Desert	0	0	0	0	0	0	0
Beringia upland tundra	Tundra	Grassland	0	0	0	0	0	0	0
Beringia upland tundra	Tundra	Shrubland	0	0	0	0	0	0	0
Beringia upland tundra	Tundra	Urban	0	0	0	0	0	0	0
Biak-Numfoor rain forests	Tropical & Subtropical Moist Broadleaf Forests	DeciduousForest	738	0.221908	0.232246	-0.10424	0.515285	0.166905	0.286676
Biak-Numfoor rain forests	Tropical & Subtropical Moist Broadleaf Forests	MixedForest	11	0.0290783	-0.0048529	-0.20585	0.309442	-0.105006	0.192678
Biak-Numfoor rain forests	Tropical & Subtropical Moist Broadleaf Forests	WetGrassland	2	0.179367	0.170206	0.170206	0.188527	0.170206	0.188527
Biak-Numfoor rain forests	Tropical & Subtropical Moist Broadleaf Forests	Urban	10	-0.0811062	-0.0905111	-0.125939	0.0385719	-0.123443	-0.0768274
Biak-Numfoor rain forests	Tropical & Subtropical Moist Broadleaf Forests	ColdDesert	0	0	0	0	0	0	0
Biak-Numfoor rain forests	Tropical & Subtropical Moist Broadleaf Forests	ConiferousForest	0	0	0	0	0	0	0
Biak-Numfoor rain forests	Tropical & Subtropical Moist Broadleaf Forests	Cropland	0	0	0	0	0	0	0
Biak-Numfoor rain forests	Tropical & Subtropical Moist Broadleaf Forests	Desert	0	0	0	0	0	0	0
Biak-Numfoor rain forests	Tropical & Subtropical Moist Broadleaf Forests	Grassland	0	0	0	0	0	0	0
Biak-Numfoor rain forests	Tropical & Subtropical Moist Broadleaf Forests	Shrubland	0	0	0	0	0	0	0
Biak-Numfoor rain forests	Tropical & Subtropical Moist Broadleaf Forests	Tundra	0	0	0	0	0	0	0
Blue Mountains forests	Temperate Conifer Forests	Grassland	12862	0.0192129	0.00922458	-0.244818	0.250012	-0.028573	0.0670154
Blue Mountains forests	Temperate Conifer Forests	MixedForest	2271	0.00665133	0.00112653	-0.282258	0.25949	-0.0388397	0.0501407
Blue Mountains forests	Temperate Conifer Forests	ConiferousForest	13129	0.134376	0.139284	-0.0524211	0.332098	0.0862286	0.180445
Blue Mountains forests	Temperate Conifer Forests	Cropland	353	0.0322271	0.0366901	-0.149457	0.210336	-0.0251741	0.0852616
Blue Mountains forests	Temperate Conifer Forests	Desert	85	0.057478	0.0612497	-0.0593947	0.219233	0.0251887	0.0938226
Blue Mountains forests	Temperate Conifer Forests	Urban	46	-0.0245272	-0.0426607	-0.13951	0.105123	-0.0669393	0.00709786
Blue Mountains forests	Temperate Conifer Forests	Shrubland	302	-0.135776	-0.147026	-0.283362	0.0355618	-0.183613	-0.0873937
Blue Mountains forests	Temperate Conifer Forests	ColdDesert	0	0	0	0	0	0	0
Blue Mountains forests	Temperate Conifer Forests	DeciduousForest	0	0	0	0	0	0	0
Blue Mountains forests	Temperate Conifer Forests	Tundra	0	0	0	0	0	0	0
Blue Mountains forests	Temperate Conifer Forests	WetGrassland	0	0	0	0	0	0	0
Bohai Sea saline meadow	Flooded Grasslands & Savannas	Cropland	2651	-0.0607077	-0.04755	-0.343983	0.0700822	-0.0831016	-0.0261011
Bohai Sea saline meadow	Flooded Grasslands & Savannas	Urban	337	-0.0673804	-0.0611977	-0.355445	0.0377484	-0.101996	-0.0230111
Bohai Sea saline meadow	Flooded Grasslands & Savannas	Shrubland	344	-0.0842719	-0.066436	-0.343145	0.0368619	-0.118578	-0.0353129
Bohai Sea saline meadow	Flooded Grasslands & Savannas	WetGrassland	192	-0.0987496	-0.0929918	-0.323595	0.0268867	-0.146057	-0.0534774
Bohai Sea saline meadow	Flooded Grasslands & Savannas	Grassland	17	-0.0399262	-0.0118806	-0.25154	0.0244082	-0.0574571	0.0151744
Bohai Sea saline meadow	Flooded Grasslands & Savannas	MixedForest	8	-0.0563496	-0.0482046	-0.123866	-0.000539968	-0.0903457	-0.024645
Bohai Sea saline meadow	Flooded Grasslands & Savannas	ColdDesert	0	0	0	0	0	0	0
Bohai Sea saline meadow	Flooded Grasslands & Savannas	ConiferousForest	0	0	0	0	0	0	0
Bohai Sea saline meadow	Flooded Grasslands & Savannas	DeciduousForest	0	0	0	0	0	0	0
Bohai Sea saline meadow	Flooded Grasslands & Savannas	Desert	0	0	0	0	0	0	0
Bohai Sea saline meadow	Flooded Grasslands & Savannas	Tundra	0	0	0	0	0	0	0
Bolivian montane dry forests	Tropical & Subtropical Dry Broadleaf Forests	DeciduousForest	2223	0.147797	0.149278	0.0259286	0.25907	0.123051	0.175473
Bolivian montane dry forests	Tropical & Subtropical Dry Broadleaf Forests	ColdDesert	3	0.000861625	0.000897072	-0.00253004	0.00421784	-0.00253004	0.00421784
Bolivian montane dry forests	Tropical & Subtropical Dry Broadleaf Forests	Urban	73	0.0683995	0.0691904	-0.0497769	0.160865	0.0378037	0.105221
Bolivian montane dry forests	Tropical & Subtropical Dry Broadleaf Forests	WetGrassland	3	0.00433753	-0.0183112	-0.102348	0.133672	-0.102348	0.133672
Bolivian montane dry forests	Tropical & Subtropical Dry Broadleaf Forests	Grassland	13834	0.0794836	0.0811479	-0.18072	0.252243	0.0418185	0.119845
Bolivian montane dry forests	Tropical & Subtropical Dry Broadleaf Forests	Desert	1710	-0.03718	-0.0392973	-0.195887	0.120093	-0.0665257	-0.0100199
Bolivian montane dry forests	Tropical & Subtropical Dry Broadleaf Forests	Shrubland	2542	0.0728039	0.0713261	-0.0972266	0.239692	0.0262798	0.120983
Bolivian montane dry forests	Tropical & Subtropical Dry Broadleaf Forests	Cropland	155	0.0728111	0.0765561	-0.0886087	0.177545	0.0430446	0.102578
Bolivian montane dry forests	Tropical & Subtropical Dry Broadleaf Forests	MixedForest	1930	0.144986	0.143975	0.000259198	0.238625	0.124171	0.167196
Bolivian montane dry forests	Tropical & Subtropical Dry Broadleaf Forests	ConiferousForest	0	0	0	0	0	0	0
Bolivian montane dry forests	Tropical & Subtropical Dry Broadleaf Forests	Tundra	0	0	0	0	0	0	0
Bolivian Yungas	Tropical & Subtropical Moist Broadleaf Forests	DeciduousForest	24382	0.112925	0.10935	-0.11225	0.361634	0.0783063	0.146025
Bolivian Yungas	Tropical & Subtropical Moist Broadleaf Forests	Grassland	2156	0.0856976	0.0817324	-0.0558203	0.240057	0.0528152	0.115642
Bolivian Yungas	Tropical & Subtropical Moist Broadleaf Forests	MixedForest	782	0.107883	0.109972	-0.0783631	0.262821	0.0748138	0.142486
Bolivian Yungas	Tropical & Subtropical Moist Broadleaf Forests	Shrubland	63	0.104119	0.10304	-0.0155976	0.222382	0.0612184	0.135728
Bolivian Yungas	Tropical & Subtropical Moist Broadleaf Forests	Desert	11	0.0711121	0.0681949	-0.0903499	0.183881	0.0135868	0.165254
Bolivian Yungas	Tropical & Subtropical Moist Broadleaf Forests	ColdDesert	3	0.0804686	0.0905311	0.0564311	0.0944437	0.0564311	0.0944437
Bolivian Yungas	Tropical & Subtropical Moist Broadleaf Forests	Urban	4	0.0279829	0.036815	-0.0563355	0.0946373	-0.0563355	0.0946373
Bolivian Yungas	Tropical & Subtropical Moist Broadleaf Forests	ConiferousForest	0	0	0	0	0	0	0
Bolivian Yungas	Tropical & Subtropical Moist Broadleaf Forests	Cropland	0	0	0	0	0	0	0
Bolivian Yungas	Tropical & Subtropical Moist Broadleaf Forests	Tundra	0	0	0	0	0	0	0
Bolivian Yungas	Tropical & Subtropical Moist Broadleaf Forests	WetGrassland	0	0	0	0	0	0	0
Borneo lowland rain forests	Tropical & Subtropical Moist Broadleaf Forests	DeciduousForest	109293	0.117755	0.114249	-0.266041	0.519019	0.0450332	0.183892
Borneo lowland rain forests	Tropical & Subtropical Moist Broadleaf Forests	MixedForest	13558	0.0230095	0.0262774	-0.306944	0.409285	-0.0472031	0.0901386
Borneo lowland rain forests	Tropical & Subtropical Moist Broadleaf Forests	Grassland	746	-0.0119049	-0.0267411	-0.244159	0.367001	-0.0645419	0.03169
Borneo lowland rain forests	Tropical & Subtropical Moist Broadleaf Forests	Cropland	397	-0.0144016	-0.00586453	-0.23079	0.149252	-0.047988	0.0231811
Borneo lowland rain forests	Tropical & Subtropical Moist Broadleaf Forests	WetGrassland	153	-0.0244326	-0.0378361	-0.158589	0.195076	-0.0750771	0.013815
Borneo lowland rain forests	Tropical & Subtropical Moist Broadleaf Forests	Urban	310	-0.0443447	-0.0306088	-0.25824	0.215628	-0.0925339	0.0100835
Borneo lowland rain forests	Tropical & Subtropical Moist Broadleaf Forests	Shrubland	14	-0.0434801	-0.0369443	-0.134542	0.00156206	-0.0469053	-0.0249741
Borneo lowland rain forests	Tropical & Subtropical Moist Broadleaf Forests	Desert	17	-0.0241218	-0.0224581	-0.117008	0.0559514	-0.0665469	0.0247535
Borneo lowland rain forests	Tropical & Subtropical Moist Broadleaf Forests	ColdDesert	0	0	0	0	0	0	0
Borneo lowland rain forests	Tropical & Subtropical Moist Broadleaf Forests	ConiferousForest	0	0	0	0	0	0	0
Borneo lowland rain forests	Tropical & Subtropical Moist Broadleaf Forests	Tundra	0	0	0	0	0	0	0
Borneo montane rain forests	Tropical & Subtropical Moist Broadleaf Forests	MixedForest	1141	0.0494118	0.0505366	-0.220648	0.319216	-0.0148701	0.111084
Borneo montane rain forests	Tropical & Subtropical Moist Broadleaf Forests	DeciduousForest	33596	0.126635	0.134536	-0.2599	0.47636	0.0595007	0.204795
Borneo montane rain forests	Tropical & Subtropical Moist Broadleaf Forests	Grassland	9	0.157473	0.179457	0.0458408	0.214566	0.138074	0.194632
Borneo montane rain forests	Tropical & Subtropical Moist Broadleaf Forests	WetGrassland	16	0.125515	0.109606	0.0274837	0.287288	0.085262	0.168984
Borneo montane rain forests	Tropical & Subtropical Moist Broadleaf Forests	Cropland	2	0.115841	0.0916148	0.0916148	0.140068	0.0916148	0.140068
Borneo montane rain forests	Tropical & Subtropical Moist Broadleaf Forests	Urban	4	0.129307	0.126716	0.0757661	0.188028	0.0757661	0.188028
Borneo montane rain forests	Tropical & Subtropical Moist Broadleaf Forests	ColdDesert	0	0	0	0	0	0	0
Borneo montane rain forests	Tropical & Subtropical Moist Broadleaf Forests	ConiferousForest	0	0	0	0	0	0	0
Borneo montane rain forests	Tropical & Subtropical Moist Broadleaf Forests	Desert	0	0	0	0	0	0	0
Borneo montane rain forests	Tropical & Subtropical Moist Broadleaf Forests	Shrubland	0	0	0	0	0	0	0
Borneo montane rain forests	Tropical & Subtropical Moist Broadleaf Forests	Tundra	0	0	0	0	0	0	0
Borneo peat swamp forests	Tropical & Subtropical Moist Broadleaf Forests	DeciduousForest	11520	0.0728628	0.0708913	-0.238001	0.373092	0.022619	0.124685
Borneo peat swamp forests	Tropical & Subtropical Moist Broadleaf Forests	WetGrassland	634	-0.0429091	-0.0459291	-0.161358	0.135188	-0.0780806	-0.0129214
Borneo peat swamp forests	Tropical & Subtropical Moist Broadleaf Forests	MixedForest	5900	-0.00202811	-0.00346785	-0.255323	0.301771	-0.0669046	0.0594629
Borneo peat swamp forests	Tropical & Subtropical Moist Broadleaf Forests	Grassland	1053	0.0131502	0.00858872	-0.216991	0.287213	-0.0441704	0.0604342
Borneo peat swamp forests	Tropical & Subtropical Moist Broadleaf Forests	Cropland	311	-0.00862608	-0.0125219	-0.21899	0.273042	-0.0560534	0.0462436
Borneo peat swamp forests	Tropical & Subtropical Moist Broadleaf Forests	Urban	92	-0.048317	-0.0454017	-0.270899	0.120955	-0.0909123	0.00975394
Borneo peat swamp forests	Tropical & Subtropical Moist Broadleaf Forests	Desert	1	-0.0875472	-0.0875472	-0.0875472	-0.0875472	-0.0875472	-0.0875472
Borneo peat swamp forests	Tropical & Subtropical Moist Broadleaf Forests	Shrubland	105	-0.0620038	-0.0631648	-0.128625	0.0449167	-0.0851483	-0.0455932
Borneo peat swamp forests	Tropical & Subtropical Moist Broadleaf Forests	ColdDesert	0	0	0	0	0	0	0
Borneo peat swamp forests	Tropical & Subtropical Moist Broadleaf Forests	ConiferousForest	0	0	0	0	0	0	0
Borneo peat swamp forests	Tropical & Subtropical Moist Broadleaf Forests	Tundra	0	0	0	0	0	0	0
Brahmaputra Valley semi-evergreen forests	Tropical & Subtropical Moist Broadleaf Forests	DeciduousForest	3324	0.43047	0.442281	0.0543094	0.768787	0.35002	0.512826
Brahmaputra Valley semi-evergreen forests	Tropical & Subtropical Moist Broadleaf Forests	MixedForest	1507	0.24982	0.25477	-0.0448148	0.552058	0.198615	0.297997
Brahmaputra Valley semi-evergreen forests	Tropical & Subtropical Moist Broadleaf Forests	Cropland	11692	0.2095	0.214516	-0.0663009	0.484936	0.152977	0.264388
Brahmaputra Valley semi-evergreen forests	Tropical & Subtropical Moist Broadleaf Forests	Desert	1346	0.0242886	0.0144589	-0.107911	0.311311	-0.0181826	0.0575582
Brahmaputra Valley semi-evergreen forests	Tropical & Subtropical Moist Broadleaf Forests	Grassland	311	0.137565	0.144094	-0.0756102	0.37674	0.0728235	0.198172
Brahmaputra Valley semi-evergreen forests	Tropical & Subtropical Moist Broadleaf Forests	ConiferousForest	25	0.313181	0.297315	0.102279	0.582104	0.210505	0.366012
Brahmaputra Valley semi-evergreen forests	Tropical & Subtropical Moist Broadleaf Forests	Urban	242	0.194699	0.192178	0.0139071	0.401055	0.140137	0.244825
Brahmaputra Valley semi-evergreen forests	Tropical & Subtropical Moist Broadleaf Forests	WetGrassland	11	0.184142	0.205965	0.0234748	0.33004	0.0778093	0.259912
Brahmaputra Valley semi-evergreen forests	Tropical & Subtropical Moist Broadleaf Forests	Shrubland	23	0.198842	0.203403	0.0378542	0.389465	0.118994	0.267739
Brahmaputra Valley semi-evergreen forests	Tropical & Subtropical Moist Broadleaf Forests	ColdDesert	0	0	0	0	0	0	0
Brahmaputra Valley semi-evergreen forests	Tropical & Subtropical Moist Broadleaf Forests	Tundra	0	0	0	0	0	0	0
Brazilian Atlantic dry forests	Tropical & Subtropical Dry Broadleaf Forests	Shrubland	10917	0.0648057	0.0766873	-0.163978	0.217232	0.0317475	0.10993
Brazilian Atlantic dry forests	Tropical & Subtropical Dry Broadleaf Forests	MixedForest	14811	0.0980586	0.103117	-0.109482	0.236912	0.0693188	0.130063
Brazilian Atlantic dry forests	Tropical & Subtropical Dry Broadleaf Forests	Grassland	8006	0.0896541	0.0982018	-0.149594	0.216047	0.0662391	0.121745
Brazilian Atlantic dry forests	Tropical & Subtropical Dry Broadleaf Forests	Cropland	224	0.0749855	0.0772834	-0.0746223	0.21067	0.044995	0.102138
Brazilian Atlantic dry forests	Tropical & Subtropical Dry Broadleaf Forests	Urban	38	0.0533695	0.0701873	-0.0611816	0.200907	-0.00591173	0.0970387
Brazilian Atlantic dry forests	Tropical & Subtropical Dry Broadleaf Forests	DeciduousForest	362	0.159091	0.157149	0.0728523	0.217512	0.143299	0.177581
Brazilian Atlantic dry forests	Tropical & Subtropical Dry Broadleaf Forests	WetGrassland	3	-0.0294421	-0.0923112	-0.137867	0.141852	-0.137867	0.141852
Brazilian Atlantic dry forests	Tropical & Subtropical Dry Broadleaf Forests	Desert	2	-0.0601685	-0.0762807	-0.0762807	-0.0440563	-0.0762807	-0.0440563
Brazilian Atlantic dry forests	Tropical & Subtropical Dry Broadleaf Forests	ColdDesert	0	0	0	0	0	0	0
Brazilian Atlantic dry forests	Tropical & Subtropical Dry Broadleaf Forests	ConiferousForest	0	0	0	0	0	0	0
Brazilian Atlantic dry forests	Tropical & Subtropical Dry Broadleaf Forests	Tundra	0	0	0	0	0	0	0
Brigalow tropical savanna	Tropical & Subtropical Grasslands, Savannas & Shrublands	DeciduousForest	60964	0.0736875	0.0814048	-0.181642	0.265687	0.042635	0.106751
Brigalow tropical savanna	Tropical & Subtropical Grasslands, Savannas & Shrublands	Grassland	58774	0.00881189	0.0142849	-0.21517	0.197049	-0.0284758	0.0512788
Brigalow tropical savanna	Tropical & Subtropical Grasslands, Savannas & Shrublands	Cropland	10724	-0.0205339	-0.0222363	-0.203313	0.179896	-0.0575691	0.0170336
Brigalow tropical savanna	Tropical & Subtropical Grasslands, Savannas & Shrublands	Desert	307	-0.0607523	-0.0580278	-0.303541	0.092568	-0.114262	-0.00283256
Brigalow tropical savanna	Tropical & Subtropical Grasslands, Savannas & Shrublands	MixedForest	1089	0.0302316	0.0465089	-0.212214	0.21675	-0.00880973	0.0736138
Brigalow tropical savanna	Tropical & Subtropical Grasslands, Savannas & Shrublands	Urban	154	0.00288776	0.00535705	-0.245423	0.131876	-0.0555483	0.0782828
Brigalow tropical savanna	Tropical & Subtropical Grasslands, Savannas & Shrublands	Shrubland	234	0.012538	0.0386201	-0.172147	0.111573	-0.0368081	0.0581224
Brigalow tropical savanna	Tropical & Subtropical Grasslands, Savannas & Shrublands	WetGrassland	9	0.00994262	0.0107241	-0.0541879	0.0522796	0.00499684	0.0293491
Brigalow tropical savanna	Tropical & Subtropical Grasslands, Savannas & Shrublands	ColdDesert	0	0	0	0	0	0	0
Brigalow tropical savanna	Tropical & Subtropical Grasslands, Savannas & Shrublands	ConiferousForest	0	0	0	0	0	0	0
Brigalow tropical savanna	Tropical & Subtropical Grasslands, Savannas & Shrublands	Tundra	0	0	0	0	0	0	0
British Columbia coastal conifer forests	Temperate Conifer Forests	ConiferousForest	36599	0.00611444	0.00621089	-0.301282	0.287099	-0.0432031	0.0532842
British Columbia coastal conifer forests	Temperate Conifer Forests	Tundra	6942	-0.0266204	-0.0280528	-0.240878	0.237827	-0.068958	0.0139936
British Columbia coastal conifer forests	Temperate Conifer Forests	MixedForest	1335	-0.0221348	-0.0293263	-0.17847	0.167001	-0.0695517	0.021821
British Columbia coastal conifer forests	Temperate Conifer Forests	ColdDesert	1453	-0.0561102	-0.0538155	-0.263377	0.14679	-0.0977789	-0.0130048
British Columbia coastal conifer forests	Temperate Conifer Forests	Urban	16	-0.00650366	-0.00932395	-0.140067	0.123876	-0.0363239	0.0228916
British Columbia coastal conifer forests	Temperate Conifer Forests	Grassland	1401	0.00581799	0.00923343	-0.17815	0.199197	-0.0261905	0.0437717
British Columbia coastal conifer forests	Temperate Conifer Forests	Desert	1863	-0.0452607	-0.0450593	-0.26062	0.139014	-0.084611	-0.00363648
British Columbia coastal conifer forests	Temperate Conifer Forests	Cropland	7	0.0759106	0.0605093	0.0466089	0.115432	0.0471743	0.104341
British Columbia coastal conifer forests	Temperate Conifer Forests	DeciduousForest	30	0.0692259	0.0720922	0.0111675	0.113237	0.0484224	0.091685
British Columbia coastal conifer forests	Temperate Conifer Forests	WetGrassland	3	-0.0454751	-0.0643392	-0.0813393	0.00925318	-0.0813393	0.00925318
British Columbia coastal conifer forests	Temperate Conifer Forests	Shrubland	0	0	0	0	0	0	0
Brooks-British Range tundra	Tundra	Tundra	118149	-0.0964874	-0.0908376	-0.708804	0.147654	-0.142731	-0.0446283
Brooks-British Range tundra	Tundra	ColdDesert	271	-0.24109	-0.243302	-0.376642	-0.10649	-0.2682	-0.21567
Brooks-British Range tundra	Tundra	MixedForest	5927	-0.101819	-0.102405	-0.419049	0.106094	-0.142059	-0.0624588
Brooks-British Range tundra	Tundra	ConiferousForest	744	-0.207423	-0.203917	-0.442102	0.0270759	-0.260717	-0.152439
Brooks-British Range tundra	Tundra	WetGrassland	62	-0.094326	-0.0932263	-0.256784	0.0137335	-0.135594	-0.0432701
Brooks-British Range tundra	Tundra	Cropland	0	0	0	0	0	0	0
Brooks-British Range tundra	Tundra	DeciduousForest	0	0	0	0	0	0	0
Brooks-British Range tundra	Tundra	Desert	0	0	0	0	0	0	0
Brooks-British Range tundra	Tundra	Grassland	0	0	0	0	0	0	0
Brooks-British Range tundra	Tundra	Shrubland	0	0	0	0	0	0	0
Brooks-British Range tundra	Tundra	Urban	0	0	0	0	0	0	0
Buru rain forests	Tropical & Subtropical Moist Broadleaf Forests	WetGrassland	1	0.00558909	0.00558909	0.00558909	0.00558909	0.00558909	0.00558909
Buru rain forests	Tropical & Subtropical Moist Broadleaf Forests	DeciduousForest	2374	0.0173776	0.011316	-0.263948	0.392275	-0.0362719	0.0666397
Buru rain forests	Tropical & Subtropical Moist Broadleaf Forests	MixedForest	29	0.00506389	0.00723176	-0.0899671	0.0681874	-0.0146535	0.034217
Buru rain forests	Tropical & Subtropical Moist Broadleaf Forests	Urban	3	0.0347868	0.0507823	0.00193894	0.051639	0.00193894	0.051639
Buru rain forests	Tropical & Subtropical Moist Broadleaf Forests	Cropland	11	0.0391971	0.0479781	-0.00236874	0.0590627	0.0251323	0.0536208
Buru rain forests	Tropical & Subtropical Moist Broadleaf Forests	Grassland	83	0.0240813	0.0191096	-0.0586118	0.105879	-0.00202731	0.0551091
Buru rain forests	Tropical & Subtropical Moist Broadleaf Forests	ColdDesert	0	0	0	0	0	0	0
Buru rain forests	Tropical & Subtropical Moist Broadleaf Forests	ConiferousForest	0	0	0	0	0	0	0
Buru rain forests	Tropical & Subtropical Moist Broadleaf Forests	Desert	0	0	0	0	0	0	0
Buru rain forests	Tropical & Subtropical Moist Broadleaf Forests	Shrubland	0	0	0	0	0	0	0
Buru rain forests	Tropical & Subtropical Moist Broadleaf Forests	Tundra	0	0	0	0	0	0	0
Caatinga	Tropical & Subtropical Dry Broadleaf Forests	MixedForest	31533	0.0282298	0.0409418	-0.374145	0.264962	-0.0413058	0.116521
Caatinga	Tropical & Subtropical Dry Broadleaf Forests	Shrubland	143456	-0.0194879	-0.00863983	-0.34236	0.273343	-0.0923415	0.0590808
Caatinga	Tropical & Subtropical Dry Broadleaf Forests	Grassland	32669	-0.0160062	-0.00885629	-0.367554	0.217263	-0.0890875	0.0682139
Caatinga	Tropical & Subtropical Dry Broadleaf Forests	Urban	590	-0.103735	-0.10641	-0.355125	0.169441	-0.193338	-0.0259068
Caatinga	Tropical & Subtropical Dry Broadleaf Forests	Cropland	6887	-0.00535792	0.00431089	-0.314409	0.183547	-0.0606377	0.0499994
Caatinga	Tropical & Subtropical Dry Broadleaf Forests	Desert	184	-0.211585	-0.229346	-0.389814	-0.00945087	-0.289261	-0.123126
Caatinga	Tropical & Subtropical Dry Broadleaf Forests	WetGrassland	286	-0.0770181	-0.0767112	-0.360736	0.188324	-0.149354	-0.0211703
Caatinga	Tropical & Subtropical Dry Broadleaf Forests	DeciduousForest	326	0.0892901	0.0948543	-0.119991	0.311152	0.0454159	0.137805
Caatinga	Tropical & Subtropical Dry Broadleaf Forests	ColdDesert	0	0	0	0	0	0	0
Caatinga	Tropical & Subtropical Dry Broadleaf Forests	ConiferousForest	0	0	0	0	0	0	0
Caatinga	Tropical & Subtropical Dry Broadleaf Forests	Tundra	0	0	0	0	0	0	0
Caatinga Enclaves moist forests	Tropical & Subtropical Moist Broadleaf Forests	MixedForest	827	0.0613365	0.0655598	-0.165503	0.216023	0.0266594	0.107589
Caatinga Enclaves moist forests	Tropical & Subtropical Moist Broadleaf Forests	Urban	21	-0.0361392	-0.0777241	-0.237847	0.128355	-0.0949746	0.0521417
Caatinga Enclaves moist forests	Tropical & Subtropical Moist Broadleaf Forests	Grassland	187	-0.066021	-0.0569875	-0.286935	0.118402	-0.103698	-0.0207608
Caatinga Enclaves moist forests	Tropical & Subtropical Moist Broadleaf Forests	Shrubland	321	-0.0577602	-0.0470373	-0.285983	0.139365	-0.122158	-0.00189523
Caatinga Enclaves moist forests	Tropical & Subtropical Moist Broadleaf Forests	DeciduousForest	53	0.147209	0.140725	0.0505032	0.279512	0.115503	0.183113
Caatinga Enclaves moist forests	Tropical & Subtropical Moist Broadleaf Forests	ColdDesert	0	0	0	0	0	0	0
Caatinga Enclaves moist forests	Tropical & Subtropical Moist Broadleaf Forests	ConiferousForest	0	0	0	0	0	0	0
Caatinga Enclaves moist forests	Tropical & Subtropical Moist Broadleaf Forests	Cropland	0	0	0	0	0	0	0
Caatinga Enclaves moist forests	Tropical & Subtropical Moist Broadleaf Forests	Desert	0	0	0	0	0	0	0
Caatinga Enclaves moist forests	Tropical & Subtropical Moist Broadleaf Forests	Tundra	0	0	0	0	0	0	0
Caatinga Enclaves moist forests	Tropical & Subtropical Moist Broadleaf Forests	WetGrassland	0	0	0	0	0	0	0
Caledon conifer forests	Temperate Conifer Forests	Grassland	10632	-0.0892007	-0.0843146	-0.702677	0.106185	-0.134961	-0.0321828
Caledon conifer forests	Temperate Conifer Forests	ConiferousForest	593	-0.250286	-0.245642	-0.764698	0.0274044	-0.316145	-0.165628
Caledon conifer forests	Temperate Conifer Forests	Shrubland	31	-0.0382017	-0.0103023	-0.196419	0.0353274	-0.0819993	0.00545102
Caledon conifer forests	Temperate Conifer Forests	Cropland	248	-0.170169	-0.167373	-0.293546	-0.048393	-0.199832	-0.141827
Caledon conifer forests	Temperate Conifer Forests	Urban	19	-0.171183	-0.186049	-0.224306	-0.0733418	-0.188859	-0.151126
Caledon conifer forests	Temperate Conifer Forests	MixedForest	102	-0.188273	-0.176815	-0.531622	-0.0146938	-0.230584	-0.132744
Caledon conifer forests	Temperate Conifer Forests	ColdDesert	0	0	0	0	0	0	0
Caledon conifer forests	Temperate Conifer Forests	DeciduousForest	0	0	0	0	0	0	0
Caledon conifer forests	Temperate Conifer Forests	Desert	0	0	0	0	0	0	0
Caledon conifer forests	Temperate Conifer Forests	Tundra	0	0	0	0	0	0	0
Caledon conifer forests	Temperate Conifer Forests	WetGrassland	0	0	0	0	0	0	0
California Central Valley grasslands	Temperate Grasslands, Savannas & Shrublands	Cropland	12668	-0.0572885	-0.0421384	-0.357161	0.138928	-0.154079	0.039247
California Central Valley grasslands	Temperate Grasslands, Savannas & Shrublands	Shrubland	243	-0.115396	-0.150317	-0.336197	0.172079	-0.202314	-0.0249516
California Central Valley grasslands	Temperate Grasslands, Savannas & Shrublands	Grassland	2390	-0.000178753	0.028724	-0.316188	0.135687	-0.0583559	0.0731635
California Central Valley grasslands	Temperate Grasslands, Savannas & Shrublands	MixedForest	638	0.00474016	0.0373736	-0.233251	0.174676	-0.0543039	0.0655155
California Central Valley grasslands	Temperate Grasslands, Savannas & Shrublands	Urban	996	-0.0246861	-0.0116119	-0.294306	0.147608	-0.0604407	0.0377641
California Central Valley grasslands	Temperate Grasslands, Savannas & Shrublands	Desert	19	-0.311446	-0.306268	-0.468345	-0.10216	-0.34347	-0.260563
California Central Valley grasslands	Temperate Grasslands, Savannas & Shrublands	ConiferousForest	2	0.0225094	-0.00270657	-0.00270657	0.0477253	-0.00270657	0.0477253
California Central Valley grasslands	Temperate Grasslands, Savannas & Shrublands	WetGrassland	40	0.0151124	0.0274712	-0.14515	0.100754	0.00506862	0.0447372
California Central Valley grasslands	Temperate Grasslands, Savannas & Shrublands	ColdDesert	0	0	0	0	0	0	0
California Central Valley grasslands	Temperate Grasslands, Savannas & Shrublands	DeciduousForest	0	0	0	0	0	0	0
California Central Valley grasslands	Temperate Grasslands, Savannas & Shrublands	Tundra	0	0	0	0	0	0	0
California coastal sage and chaparral	Mediterranean Forests, Woodlands & Scrub	Shrubland	6028	-0.0016749	0.00977266	-0.615161	0.161353	-0.0156305	0.0351243
California coastal sage and chaparral	Mediterranean Forests, Woodlands & Scrub	MixedForest	580	0.0249661	0.0303695	-0.170194	0.144394	0.00321727	0.0545918
California coastal sage and chaparral	Mediterranean Forests, Woodlands & Scrub	Urban	2714	-0.0579422	-0.0585849	-0.221911	0.0845213	-0.0871675	-0.0291637
California coastal sage and chaparral	Mediterranean Forests, Woodlands & Scrub	Grassland	1853	0.00561924	0.00783674	-0.243288	0.167143	-0.0184377	0.0314117
California coastal sage and chaparral	Mediterranean Forests, Woodlands & Scrub	Desert	63	-0.286942	-0.18462	-0.63939	0.0158109	-0.541633	-0.0988775
California coastal sage and chaparral	Mediterranean Forests, Woodlands & Scrub	Cropland	140	-0.0142768	-0.0111848	-0.132406	0.0652905	-0.0351248	0.0131999
California coastal sage and chaparral	Mediterranean Forests, Woodlands & Scrub	ColdDesert	0	0	0	0	0	0	0
California coastal sage and chaparral	Mediterranean Forests, Woodlands & Scrub	ConiferousForest	0	0	0	0	0	0	0
California coastal sage and chaparral	Mediterranean Forests, Woodlands & Scrub	DeciduousForest	0	0	0	0	0	0	0
California coastal sage and chaparral	Mediterranean Forests, Woodlands & Scrub	Tundra	0	0	0	0	0	0	0
California coastal sage and chaparral	Mediterranean Forests, Woodlands & Scrub	WetGrassland	0	0	0	0	0	0	0
California interior chaparral and woodlands	Mediterranean Forests, Woodlands & Scrub	MixedForest	9870	0.0903939	0.0895229	-0.173669	0.235353	0.0675598	0.114091
California interior chaparral and woodlands	Mediterranean Forests, Woodlands & Scrub	ConiferousForest	434	0.0981508	0.0979598	-0.0197559	0.231895	0.0799654	0.113995
California interior chaparral and woodlands	Mediterranean Forests, Woodlands & Scrub	Grassland	10086	0.0432506	0.0542108	-0.231711	0.173946	0.0163814	0.0807906
California interior chaparral and woodlands	Mediterranean Forests, Woodlands & Scrub	Shrubland	2626	0.0616377	0.0641557	-0.187508	0.19415	0.0415581	0.0871767
California interior chaparral and woodlands	Mediterranean Forests, Woodlands & Scrub	Urban	1228	0.0219948	0.0234052	-0.156653	0.166945	-0.0104845	0.0564462
California interior chaparral and woodlands	Mediterranean Forests, Woodlands & Scrub	Cropland	1994	0.0299877	0.0521063	-0.238529	0.165463	-0.0148191	0.0803293
California interior chaparral and woodlands	Mediterranean Forests, Woodlands & Scrub	Desert	40	-0.0509975	-0.057374	-0.216803	0.116301	-0.120387	0.00985469
California interior chaparral and woodlands	Mediterranean Forests, Woodlands & Scrub	WetGrassland	27	-0.0243666	-0.0288168	-0.144743	0.1325	-0.0767357	-0.00365965
California interior chaparral and woodlands	Mediterranean Forests, Woodlands & Scrub	ColdDesert	0	0	0	0	0	0	0
California interior chaparral and woodlands	Mediterranean Forests, Woodlands & Scrub	DeciduousForest	0	0	0	0	0	0	0
California interior chaparral and woodlands	Mediterranean Forests, Woodlands & Scrub	Tundra	0	0	0	0	0	0	0
California montane chaparral and woodlands	Mediterranean Forests, Woodlands & Scrub	Grassland	340	-0.00817053	-0.00778752	-0.127181	0.0959196	-0.0297801	0.0125495
California montane chaparral and woodlands	Mediterranean Forests, Woodlands & Scrub	Shrubland	4501	0.00831652	0.00902009	-0.234098	0.14067	-0.0187255	0.0334986
California montane chaparral and woodlands	Mediterranean Forests, Woodlands & Scrub	MixedForest	2005	0.051006	0.0488544	-0.105455	0.142038	0.020422	0.0835152
California montane chaparral and woodlands	Mediterranean Forests, Woodlands & Scrub	Urban	20	0.0180358	0.0131359	-0.0582625	0.104099	-0.0243079	0.0637104
California montane chaparral and woodlands	Mediterranean Forests, Woodlands & Scrub	ConiferousForest	67	0.0681701	0.0678058	0.0111369	0.133245	0.0421866	0.0892297
California montane chaparral and woodlands	Mediterranean Forests, Woodlands & Scrub	Cropland	1	-0.03394	-0.03394	-0.03394	-0.03394	-0.03394	-0.03394
California montane chaparral and woodlands	Mediterranean Forests, Woodlands & Scrub	Desert	5	-0.0475714	-0.0218419	-0.124216	0.0173596	-0.0957186	-0.0134399
California montane chaparral and woodlands	Mediterranean Forests, Woodlands & Scrub	ColdDesert	0	0	0	0	0	0	0
California montane chaparral and woodlands	Mediterranean Forests, Woodlands & Scrub	DeciduousForest	0	0	0	0	0	0	0
California montane chaparral and woodlands	Mediterranean Forests, Woodlands & Scrub	Tundra	0	0	0	0	0	0	0
California montane chaparral and woodlands	Mediterranean Forests, Woodlands & Scrub	WetGrassland	0	0	0	0	0	0	0
Cameroon Highlands forests	Tropical & Subtropical Moist Broadleaf Forests	DeciduousForest	5476	0.268377	0.254421	0.0509808	0.606583	0.20073	0.32035
Cameroon Highlands forests	Tropical & Subtropical Moist Broadleaf Forests	MixedForest	2959	0.243503	0.237961	0.0189728	0.527906	0.198414	0.279342
Cameroon Highlands forests	Tropical & Subtropical Moist Broadleaf Forests	Shrubland	47	0.152436	0.150759	0.0474086	0.348182	0.0950069	0.204041
Cameroon Highlands forests	Tropical & Subtropical Moist Broadleaf Forests	Cropland	414	0.248879	0.255588	0.0355685	0.486302	0.191755	0.30272
Cameroon Highlands forests	Tropical & Subtropical Moist Broadleaf Forests	Grassland	2156	0.227818	0.228872	0.0978304	0.401354	0.199516	0.255589
Cameroon Highlands forests	Tropical & Subtropical Moist Broadleaf Forests	Urban	98	0.280849	0.285768	0.163127	0.478023	0.230055	0.325333
Cameroon Highlands forests	Tropical & Subtropical Moist Broadleaf Forests	ColdDesert	0	0	0	0	0	0	0
Cameroon Highlands forests	Tropical & Subtropical Moist Broadleaf Forests	ConiferousForest	0	0	0	0	0	0	0
Cameroon Highlands forests	Tropical & Subtropical Moist Broadleaf Forests	Desert	0	0	0	0	0	0	0
Cameroon Highlands forests	Tropical & Subtropical Moist Broadleaf Forests	Tundra	0	0	0	0	0	0	0
Cameroon Highlands forests	Tropical & Subtropical Moist Broadleaf Forests	WetGrassland	0	0	0	0	0	0	0
Campos Rupestres montane savanna	Tropical & Subtropical Grasslands, Savannas & Shrublands	Grassland	2957	0.159107	0.156667	-0.0697452	0.350818	0.0918539	0.236331
Campos Rupestres montane savanna	Tropical & Subtropical Grasslands, Savannas & Shrublands	MixedForest	3147	0.182156	0.187466	-0.0641446	0.397804	0.121251	0.249287
Campos Rupestres montane savanna	Tropical & Subtropical Grasslands, Savannas & Shrublands	DeciduousForest	1024	0.20097	0.203228	0.0182016	0.424284	0.138607	0.26141
Campos Rupestres montane savanna	Tropical & Subtropical Grasslands, Savannas & Shrublands	Shrubland	870	0.0962435	0.0974549	-0.0298302	0.301314	0.0639674	0.121974
Campos Rupestres montane savanna	Tropical & Subtropical Grasslands, Savannas & Shrublands	Urban	31	0.189461	0.207447	0.0164771	0.294935	0.155599	0.243714
Campos Rupestres montane savanna	Tropical & Subtropical Grasslands, Savannas & Shrublands	Cropland	84	0.211471	0.228904	0.0503165	0.288374	0.195117	0.253311
Campos Rupestres montane savanna	Tropical & Subtropical Grasslands, Savannas & Shrublands	Desert	1	0.0260134	0.0260134	0.0260134	0.0260134	0.0260134	0.0260134
Campos Rupestres montane savanna	Tropical & Subtropical Grasslands, Savannas & Shrublands	WetGrassland	2	0.102084	0.0795475	0.0795475	0.12462	0.0795475	0.12462
Campos Rupestres montane savanna	Tropical & Subtropical Grasslands, Savannas & Shrublands	ColdDesert	0	0	0	0	0	0	0
Campos Rupestres montane savanna	Tropical & Subtropical Grasslands, Savannas & Shrublands	ConiferousForest	0	0	0	0	0	0	0
Campos Rupestres montane savanna	Tropical & Subtropical Grasslands, Savannas & Shrublands	Tundra	0	0	0	0	0	0	0
Canadian Aspen forests and parklands	Temperate Grasslands, Savannas & Shrublands	Cropland	103110	0.0742511	0.0745877	-0.109823	0.193389	0.0573313	0.090602
Canadian Aspen forests and parklands	Temperate Grasslands, Savannas & Shrublands	Grassland	36229	0.0751821	0.0773894	-0.170189	0.210784	0.0590027	0.092682
Canadian Aspen forests and parklands	Temperate Grasslands, Savannas & Shrublands	ConiferousForest	380	0.0781354	0.075248	0.00627001	0.181391	0.0546425	0.0965753
Canadian Aspen forests and parklands	Temperate Grasslands, Savannas & Shrublands	MixedForest	2606	0.0697605	0.0709762	-0.0715783	0.185222	0.0525517	0.0888092
Canadian Aspen forests and parklands	Temperate Grasslands, Savannas & Shrublands	DeciduousForest	2615	0.0697673	0.070792	-0.0554243	0.191579	0.0522873	0.0895075
Canadian Aspen forests and parklands	Temperate Grasslands, Savannas & Shrublands	Urban	553	0.0777847	0.0809762	-0.032801	0.165898	0.0608224	0.0974312
Canadian Aspen forests and parklands	Temperate Grasslands, Savannas & Shrublands	WetGrassland	64	0.063553	0.0697484	-0.0319012	0.110775	0.05071	0.0857881
Canadian Aspen forests and parklands	Temperate Grasslands, Savannas & Shrublands	Tundra	35	0.00735072	0.00757693	-0.105943	0.100474	-0.0119502	0.0289244
Canadian Aspen forests and parklands	Temperate Grasslands, Savannas & Shrublands	Shrubland	2	0.0722942	0.0566422	0.0566422	0.0879462	0.0566422	0.0879462
Canadian Aspen forests and parklands	Temperate Grasslands, Savannas & Shrublands	ColdDesert	0	0	0	0	0	0	0
Canadian Aspen forests and parklands	Temperate Grasslands, Savannas & Shrublands	Desert	0	0	0	0	0	0	0
Canadian High Arctic tundra	Tundra	ColdDesert	10271	-0.165545	-0.158888	-0.429193	0.0367089	-0.206116	-0.118955
Canadian High Arctic tundra	Tundra	Tundra	391231	-0.151067	-0.146156	-0.51998	0.0454034	-0.190298	-0.110367
Canadian High Arctic tundra	Tundra	MixedForest	239	-0.183616	-0.167406	-0.407432	-0.0274864	-0.235284	-0.126589
Canadian High Arctic tundra	Tundra	WetGrassland	5	-0.244198	-0.240526	-0.352477	-0.133073	-0.300642	-0.194274
Canadian High Arctic tundra	Tundra	Urban	1	-0.203954	-0.203954	-0.203954	-0.203954	-0.203954	-0.203954
Canadian High Arctic tundra	Tundra	ConiferousForest	0	0	0	0	0	0	0
Canadian High Arctic tundra	Tundra	Cropland	0	0	0	0	0	0	0
Canadian High Arctic tundra	Tundra	DeciduousForest	0	0	0	0	0	0	0
Canadian High Arctic tundra	Tundra	Desert	0	0	0	0	0	0	0
Canadian High Arctic tundra	Tundra	Grassland	0	0	0	0	0	0	0
Canadian High Arctic tundra	Tundra	Shrubland	0	0	0	0	0	0	0
Canadian Low Arctic tundra	Tundra	Tundra	541220	-0.0966049	-0.092791	-0.467326	0.0863623	-0.122457	-0.0645283
Canadian Low Arctic tundra	Tundra	WetGrassland	1614	-0.141298	-0.135769	-0.354344	0.072408	-0.183641	-0.0947646
Canadian Low Arctic tundra	Tundra	MixedForest	16143	-0.0959848	-0.0971037	-0.240659	0.0494422	-0.116689	-0.0764347
Canadian Low Arctic tundra	Tundra	ConiferousForest	824	-0.132848	-0.13578	-0.26047	0.0187148	-0.162288	-0.102305
Canadian Low Arctic tundra	Tundra	Grassland	196	-0.0289289	-0.0274554	-0.128112	0.0234789	-0.0412631	-0.0141849
Canadian Low Arctic tundra	Tundra	Shrubland	64	-0.0405883	-0.0390622	-0.102863	0.00374695	-0.0501544	-0.0298645
Canadian Low Arctic tundra	Tundra	ColdDesert	4	-0.15477	-0.168043	-0.187737	-0.0952555	-0.187737	-0.0952555
Canadian Low Arctic tundra	Tundra	Urban	2	-0.182559	-0.202298	-0.202298	-0.16282	-0.202298	-0.16282
Canadian Low Arctic tundra	Tundra	Cropland	0	0	0	0	0	0	0
Canadian Low Arctic tundra	Tundra	DeciduousForest	0	0	0	0	0	0	0
Canadian Low Arctic tundra	Tundra	Desert	0	0	0	0	0	0	0
Canadian Middle Arctic Tundra	Tundra	Tundra	752383	-0.158715	-0.160207	-0.515238	0.0518314	-0.19133	-0.123377
Canadian Middle Arctic Tundra	Tundra	ColdDesert	468	-0.229014	-0.229268	-0.386733	-0.0421379	-0.265283	-0.194845
Canadian Middle Arctic Tundra	Tundra	WetGrassland	8880	-0.186209	-0.18206	-0.420074	-0.0496104	-0.215278	-0.153094
Canadian Middle Arctic Tundra	Tundra	Urban	7	-0.201991	-0.185206	-0.263136	-0.172389	-0.241418	-0.178167
Canadian Middle Arctic Tundra	Tundra	ConiferousForest	0	0	0	0	0	0	0
Canadian Middle Arctic Tundra	Tundra	Cropland	0	0	0	0	0	0	0
Canadian Middle Arctic Tundra	Tundra	DeciduousForest	0	0	0	0	0	0	0
Canadian Middle Arctic Tundra	Tundra	Desert	0	0	0	0	0	0	0
Canadian Middle Arctic Tundra	Tundra	Grassland	0	0	0	0	0	0	0
Canadian Middle Arctic Tundra	Tundra	MixedForest	0	0	0	0	0	0	0
Canadian Middle Arctic Tundra	Tundra	Shrubland	0	0	0	0	0	0	0
Canary Islands dry woodlands and forests	Mediterranean Forests, Woodlands & Scrub	WetGrassland	1	-0.12277	-0.12277	-0.12277	-0.12277	-0.12277	-0.12277
Canary Islands dry woodlands and forests	Mediterranean Forests, Woodlands & Scrub	MixedForest	791	-0.0363091	-0.0258862	-0.372715	0.12025	-0.0703946	0.00627456
Canary Islands dry woodlands and forests	Mediterranean Forests, Woodlands & Scrub	Shrubland	522	-0.0964197	-0.101584	-0.371422	0.112712	-0.146804	-0.0365482
Canary Islands dry woodlands and forests	Mediterranean Forests, Woodlands & Scrub	Grassland	98	-0.204626	-0.204766	-0.345526	0.0181597	-0.25864	-0.158394
Canary Islands dry woodlands and forests	Mediterranean Forests, Woodlands & Scrub	Urban	74	-0.212481	-0.230863	-0.37799	0.0221348	-0.288224	-0.148493
Canary Islands dry woodlands and forests	Mediterranean Forests, Woodlands & Scrub	Desert	60	-0.22764	-0.251197	-0.400281	-0.0193088	-0.334073	-0.111561
Canary Islands dry woodlands and forests	Mediterranean Forests, Woodlands & Scrub	Cropland	46	-0.0816061	-0.101944	-0.256362	0.079591	-0.141593	0.00838417
Canary Islands dry woodlands and forests	Mediterranean Forests, Woodlands & Scrub	ColdDesert	0	0	0	0	0	0	0
Canary Islands dry woodlands and forests	Mediterranean Forests, Woodlands & Scrub	ConiferousForest	0	0	0	0	0	0	0
Canary Islands dry woodlands and forests	Mediterranean Forests, Woodlands & Scrub	DeciduousForest	0	0	0	0	0	0	0
Canary Islands dry woodlands and forests	Mediterranean Forests, Woodlands & Scrub	Tundra	0	0	0	0	0	0	0
Cantabrian mixed forests	Temperate Broadleaf & Mixed Forests	ConiferousForest	2341	-0.0159591	-0.0202249	-0.320457	0.187069	-0.0736228	0.0459571
Cantabrian mixed forests	Temperate Broadleaf & Mixed Forests	MixedForest	18478	0.0849761	0.0957865	-0.445069	0.253965	0.0472307	0.145734
Cantabrian mixed forests	Temperate Broadleaf & Mixed Forests	DeciduousForest	7279	0.101961	0.111076	-0.296586	0.259804	0.0729868	0.14232
Cantabrian mixed forests	Temperate Broadleaf & Mixed Forests	Cropland	4604	0.0512984	0.0593698	-0.312232	0.236587	0.0184182	0.0949706
Cantabrian mixed forests	Temperate Broadleaf & Mixed Forests	Urban	1437	0.0587723	0.072072	-0.383801	0.225286	0.0191555	0.112431
Cantabrian mixed forests	Temperate Broadleaf & Mixed Forests	Grassland	3333	0.1173	0.124903	-0.278309	0.240855	0.0888316	0.160597
Cantabrian mixed forests	Temperate Broadleaf & Mixed Forests	Shrubland	493	0.129121	0.155955	-0.164461	0.234863	0.0865474	0.180336
Cantabrian mixed forests	Temperate Broadleaf & Mixed Forests	WetGrassland	68	0.028874	0.023697	-0.176537	0.182987	-0.0205977	0.0826798
Cantabrian mixed forests	Temperate Broadleaf & Mixed Forests	ColdDesert	0	0	0	0	0	0	0
Cantabrian mixed forests	Temperate Broadleaf & Mixed Forests	Desert	0	0	0	0	0	0	0
Cantabrian mixed forests	Temperate Broadleaf & Mixed Forests	Tundra	0	0	0	0	0	0	0
Canterbury-Otago tussock grasslands	Temperate Grasslands, Savannas & Shrublands	Urban	151	0.0242411	0.0304323	-0.203192	0.155736	-0.0267534	0.0806883
Canterbury-Otago tussock grasslands	Temperate Grasslands, Savannas & Shrublands	Tundra	2	0.0729159	0.0372264	0.0372264	0.108605	0.0372264	0.108605
Canterbury-Otago tussock grasslands	Temperate Grasslands, Savannas & Shrublands	Grassland	13966	0.0704909	0.0715109	-0.218985	0.202029	0.0402113	0.102903
Canterbury-Otago tussock grasslands	Temperate Grasslands, Savannas & Shrublands	DeciduousForest	714	0.0209925	0.022674	-0.396805	0.17047	-0.0204241	0.0626657
Canterbury-Otago tussock grasslands	Temperate Grasslands, Savannas & Shrublands	MixedForest	1649	0.0441537	0.0502574	-0.183011	0.175187	0.0115047	0.0789807
Canterbury-Otago tussock grasslands	Temperate Grasslands, Savannas & Shrublands	Desert	76	-0.000400401	0.00199239	-0.187603	0.175897	-0.0322958	0.0268871
Canterbury-Otago tussock grasslands	Temperate Grasslands, Savannas & Shrublands	Cropland	4546	0.061573	0.063896	-0.106091	0.186018	0.0329508	0.0915066
Canterbury-Otago tussock grasslands	Temperate Grasslands, Savannas & Shrublands	Shrubland	109	0.072254	0.0744805	-0.0915124	0.155022	0.0496912	0.092826
Canterbury-Otago tussock grasslands	Temperate Grasslands, Savannas & Shrublands	WetGrassland	29	0.00356811	0.0327009	-0.145847	0.116748	-0.0799764	0.0702232
Canterbury-Otago tussock grasslands	Temperate Grasslands, Savannas & Shrublands	ColdDesert	0	0	0	0	0	0	0
Canterbury-Otago tussock grasslands	Temperate Grasslands, Savannas & Shrublands	ConiferousForest	0	0	0	0	0	0	0
Cape Verde Islands dry forests	Tropical & Subtropical Dry Broadleaf Forests	DeciduousForest	3	-0.0659534	-0.0605628	-0.0854606	-0.0518368	-0.0854606	-0.0518368
Cape Verde Islands dry forests	Tropical & Subtropical Dry Broadleaf Forests	MixedForest	64	-0.0673635	-0.0717722	-0.146274	0.0263378	-0.0941145	-0.051386
Cape Verde Islands dry forests	Tropical & Subtropical Dry Broadleaf Forests	WetGrassland	44	-0.0953048	-0.0861708	-0.258856	0.00162535	-0.11172	-0.0575473
Cape Verde Islands dry forests	Tropical & Subtropical Dry Broadleaf Forests	Cropland	34	-0.0985619	-0.094868	-0.214638	-0.0156691	-0.127014	-0.0709001
Cape Verde Islands dry forests	Tropical & Subtropical Dry Broadleaf Forests	Shrubland	556	-0.167726	-0.15615	-0.54029	0.0842891	-0.213082	-0.102666
Cape Verde Islands dry forests	Tropical & Subtropical Dry Broadleaf Forests	Desert	247	-0.437877	-0.435356	-0.767623	-0.06511	-0.547757	-0.350332
Cape Verde Islands dry forests	Tropical & Subtropical Dry Broadleaf Forests	Grassland	170	-0.356326	-0.40571	-0.753977	0.000224838	-0.467287	-0.230756
Cape Verde Islands dry forests	Tropical & Subtropical Dry Broadleaf Forests	Urban	16	-0.265258	-0.244759	-0.72343	-0.100568	-0.303641	-0.197109
Cape Verde Islands dry forests	Tropical & Subtropical Dry Broadleaf Forests	ColdDesert	0	0	0	0	0	0	0
Cape Verde Islands dry forests	Tropical & Subtropical Dry Broadleaf Forests	ConiferousForest	0	0	0	0	0	0	0
Cape Verde Islands dry forests	Tropical & Subtropical Dry Broadleaf Forests	Tundra	0	0	0	0	0	0	0
Cape York Peninsula tropical savanna	Tropical & Subtropical Grasslands, Savannas & Shrublands	DeciduousForest	34507	0.0478396	0.0507543	-0.345371	0.20959	0.0151692	0.0805906
Cape York Peninsula tropical savanna	Tropical & Subtropical Grasslands, Savannas & Shrublands	Grassland	965	-0.084765	-0.0740705	-0.318878	0.148167	-0.134799	-0.0340239
Cape York Peninsula tropical savanna	Tropical & Subtropical Grasslands, Savannas & Shrublands	MixedForest	541	-0.0372461	-0.0342288	-0.324499	0.143919	-0.0766909	0.00755851
Cape York Peninsula tropical savanna	Tropical & Subtropical Grasslands, Savannas & Shrublands	Desert	120	-0.210543	-0.228405	-0.404428	0.106371	-0.286682	-0.152445
Cape York Peninsula tropical savanna	Tropical & Subtropical Grasslands, Savannas & Shrublands	Shrubland	692	-0.0535686	-0.0588211	-0.261534	0.119535	-0.0853133	-0.0226636
Cape York Peninsula tropical savanna	Tropical & Subtropical Grasslands, Savannas & Shrublands	WetGrassland	16	-0.0597997	-0.0857231	-0.186998	0.0715107	-0.123043	0.0124468
Cape York Peninsula tropical savanna	Tropical & Subtropical Grasslands, Savannas & Shrublands	Urban	1	-0.183598	-0.183598	-0.183598	-0.183598	-0.183598	-0.183598
Cape York Peninsula tropical savanna	Tropical & Subtropical Grasslands, Savannas & Shrublands	Cropland	9	-0.00763481	-0.000974603	-0.137143	0.127156	-0.0588159	0.0343215
Cape York Peninsula tropical savanna	Tropical & Subtropical Grasslands, Savannas & Shrublands	ColdDesert	0	0	0	0	0	0	0
Cape York Peninsula tropical savanna	Tropical & Subtropical Grasslands, Savannas & Shrublands	ConiferousForest	0	0	0	0	0	0	0
Cape York Peninsula tropical savanna	Tropical & Subtropical Grasslands, Savannas & Shrublands	Tundra	0	0	0	0	0	0	0
Caqueta moist forests	Tropical & Subtropical Moist Broadleaf Forests	Grassland	2884	0.0464138	0.0424464	-0.187662	0.267699	0.00811161	0.0825376
Caqueta moist forests	Tropical & Subtropical Moist Broadleaf Forests	MixedForest	523	0.0512538	0.0463257	-0.137681	0.305869	0.00837395	0.0929452
Caqueta moist forests	Tropical & Subtropical Moist Broadleaf Forests	DeciduousForest	50236	0.0444437	0.0333223	-0.209429	0.398241	-0.0403174	0.110823
Caqueta moist forests	Tropical & Subtropical Moist Broadleaf Forests	Shrubland	5	0.0359241	0.0362237	0.0180809	0.0495657	0.0293329	0.0464176
Caqueta moist forests	Tropical & Subtropical Moist Broadleaf Forests	WetGrassland	8	0.0453708	0.0417771	-0.0225252	0.148766	-0.00194533	0.0785312
Caqueta moist forests	Tropical & Subtropical Moist Broadleaf Forests	ColdDesert	0	0	0	0	0	0	0
Caqueta moist forests	Tropical & Subtropical Moist Broadleaf Forests	ConiferousForest	0	0	0	0	0	0	0
Caqueta moist forests	Tropical & Subtropical Moist Broadleaf Forests	Cropland	0	0	0	0	0	0	0
Caqueta moist forests	Tropical & Subtropical Moist Broadleaf Forests	Desert	0	0	0	0	0	0	0
Caqueta moist forests	Tropical & Subtropical Moist Broadleaf Forests	Tundra	0	0	0	0	0	0	0
Caqueta moist forests	Tropical & Subtropical Moist Broadleaf Forests	Urban	0	0	0	0	0	0	0
Cardamom Mountains rain forests	Tropical & Subtropical Moist Broadleaf Forests	Grassland	5	-0.0843862	-0.0973049	-0.173658	0.039735	-0.137943	-0.0527611
Cardamom Mountains rain forests	Tropical & Subtropical Moist Broadleaf Forests	Cropland	3199	-0.0648345	-0.0747358	-0.288889	0.202078	-0.115154	-0.0141705
Cardamom Mountains rain forests	Tropical & Subtropical Moist Broadleaf Forests	DeciduousForest	9433	0.1677	0.182691	-0.266473	0.446515	0.108406	0.234321
Cardamom Mountains rain forests	Tropical & Subtropical Moist Broadleaf Forests	MixedForest	522	0.00384064	0.000307093	-0.256174	0.310151	-0.068516	0.0739831
Cardamom Mountains rain forests	Tropical & Subtropical Moist Broadleaf Forests	Urban	25	-0.00787954	0.0059285	-0.198007	0.217398	-0.0984587	0.0806734
Cardamom Mountains rain forests	Tropical & Subtropical Moist Broadleaf Forests	WetGrassland	7	-0.0313976	-0.0419643	-0.188901	0.219385	-0.168443	0.105521
Cardamom Mountains rain forests	Tropical & Subtropical Moist Broadleaf Forests	ColdDesert	0	0	0	0	0	0	0
Cardamom Mountains rain forests	Tropical & Subtropical Moist Broadleaf Forests	ConiferousForest	0	0	0	0	0	0	0
Cardamom Mountains rain forests	Tropical & Subtropical Moist Broadleaf Forests	Desert	0	0	0	0	0	0	0
Cardamom Mountains rain forests	Tropical & Subtropical Moist Broadleaf Forests	Shrubland	0	0	0	0	0	0	0
Cardamom Mountains rain forests	Tropical & Subtropical Moist Broadleaf Forests	Tundra	0	0	0	0	0	0	0
Caribbean shrublands	Deserts & Xeric Shrublands	MixedForest	296	0.113282	0.12431	-0.281479	0.380026	0.0507508	0.175772
Caribbean shrublands	Deserts & Xeric Shrublands	DeciduousForest	193	0.192797	0.201635	-0.151493	0.480694	0.138799	0.25703
Caribbean shrublands	Deserts & Xeric Shrublands	Urban	116	0.0300683	0.0329571	-0.280027	0.259797	-0.0368818	0.118822
Caribbean shrublands	Deserts & Xeric Shrublands	Grassland	68	0.0453448	0.0311723	-0.104929	0.156711	0.0176804	0.0740916
Caribbean shrublands	Deserts & Xeric Shrublands	WetGrassland	20	-0.0257817	-0.0150102	-0.241554	0.24401	-0.139495	0.0803995
Caribbean shrublands	Deserts & Xeric Shrublands	Cropland	42	0.121173	0.129958	-0.104898	0.223602	0.0961632	0.179131
Caribbean shrublands	Deserts & Xeric Shrublands	Desert	2	-0.122026	-0.182488	-0.182488	-0.061564	-0.182488	-0.061564
Caribbean shrublands	Deserts & Xeric Shrublands	Shrubland	173	-0.0217512	-0.0367308	-0.350194	0.246795	-0.0686248	0.0149663
Caribbean shrublands	Deserts & Xeric Shrublands	ColdDesert	0	0	0	0	0	0	0
Caribbean shrublands	Deserts & Xeric Shrublands	ConiferousForest	0	0	0	0	0	0	0
Caribbean shrublands	Deserts & Xeric Shrublands	Tundra	0	0	0	0	0	0	0
Carnarvon xeric shrublands	Deserts & Xeric Shrublands	DeciduousForest	1	-0.203108	-0.203108	-0.203108	-0.203108	-0.203108	-0.203108
Carnarvon xeric shrublands	Deserts & Xeric Shrublands	Shrubland	18262	-0.18104	-0.187908	-0.512461	0.0445477	-0.217508	-0.141742
Carnarvon xeric shrublands	Deserts & Xeric Shrublands	Grassland	7679	-0.195447	-0.182288	-0.469155	-0.000401385	-0.238521	-0.15524
Carnarvon xeric shrublands	Deserts & Xeric Shrublands	MixedForest	79	-0.119811	-0.111084	-0.229861	0.0270573	-0.191929	-0.0767155
Carnarvon xeric shrublands	Deserts & Xeric Shrublands	Desert	478	-0.196248	-0.189043	-0.464272	-0.0352414	-0.233959	-0.147318
Carnarvon xeric shrublands	Deserts & Xeric Shrublands	Cropland	21	-0.104034	-0.103014	-0.145067	-0.06712	-0.120813	-0.0928994
Carnarvon xeric shrublands	Deserts & Xeric Shrublands	Urban	3	-0.158193	-0.126794	-0.260049	-0.0877354	-0.260049	-0.0877354
Carnarvon xeric shrublands	Deserts & Xeric Shrublands	ColdDesert	0	0	0	0	0	0	0
Carnarvon xeric shrublands	Deserts & Xeric Shrublands	ConiferousForest	0	0	0	0	0	0	0
Carnarvon xeric shrublands	Deserts & Xeric Shrublands	Tundra	0	0	0	0	0	0	0
Carnarvon xeric shrublands	Deserts & Xeric Shrublands	WetGrassland	0	0	0	0	0	0	0
Carpathian montane forests	Temperate Conifer Forests	Cropland	9183	0.0725344	0.0736286	-0.114219	0.235108	0.0486853	0.0981833
Carpathian montane forests	Temperate Conifer Forests	Urban	858	0.0934281	0.0950241	-0.0476847	0.25044	0.0697439	0.11994
Carpathian montane forests	Temperate Conifer Forests	MixedForest	16650	0.0593888	0.0611398	-0.248236	0.253482	0.0278586	0.094698
Carpathian montane forests	Temperate Conifer Forests	DeciduousForest	14915	0.106729	0.10807	-0.234812	0.305528	0.0724652	0.141735
Carpathian montane forests	Temperate Conifer Forests	WetGrassland	18	0.0608475	0.062729	0.0160624	0.129145	0.0425958	0.0704871
Carpathian montane forests	Temperate Conifer Forests	Shrubland	3	0.119252	0.114727	0.0898166	0.153214	0.0898166	0.153214
Carpathian montane forests	Temperate Conifer Forests	ConiferousForest	10448	-0.00492986	-0.00138314	-0.245776	0.204897	-0.0377318	0.0313907
Carpathian montane forests	Temperate Conifer Forests	Grassland	2275	0.0603711	0.0575794	-0.112571	0.245472	0.0281926	0.0908082
Carpathian montane forests	Temperate Conifer Forests	ColdDesert	0	0	0	0	0	0	0
Carpathian montane forests	Temperate Conifer Forests	Desert	0	0	0	0	0	0	0
Carpathian montane forests	Temperate Conifer Forests	Tundra	0	0	0	0	0	0	0
Carpentaria tropical savanna	Tropical & Subtropical Grasslands, Savannas & Shrublands	DeciduousForest	57895	0.0541428	0.0545232	-0.27225	0.232933	0.0280848	0.0827605
Carpentaria tropical savanna	Tropical & Subtropical Grasslands, Savannas & Shrublands	Grassland	40675	0.0231951	0.0351006	-0.366438	0.17701	-0.00730969	0.0656832
Carpentaria tropical savanna	Tropical & Subtropical Grasslands, Savannas & Shrublands	MixedForest	3884	0.0305053	0.0404928	-0.217154	0.175295	-0.00911683	0.0725023
Carpentaria tropical savanna	Tropical & Subtropical Grasslands, Savannas & Shrublands	Shrubland	9339	-0.0224499	-0.0120379	-0.254856	0.159687	-0.0727795	0.033391
Carpentaria tropical savanna	Tropical & Subtropical Grasslands, Savannas & Shrublands	Desert	179	-0.145835	-0.146969	-0.340951	0.002681	-0.193074	-0.0896624
Carpentaria tropical savanna	Tropical & Subtropical Grasslands, Savannas & Shrublands	WetGrassland	9	-0.0220981	-0.0203028	-0.046016	-0.00800209	-0.0210202	-0.0177624
Carpentaria tropical savanna	Tropical & Subtropical Grasslands, Savannas & Shrublands	ColdDesert	0	0	0	0	0	0	0
Carpentaria tropical savanna	Tropical & Subtropical Grasslands, Savannas & Shrublands	ConiferousForest	0	0	0	0	0	0	0
Carpentaria tropical savanna	Tropical & Subtropical Grasslands, Savannas & Shrublands	Cropland	0	0	0	0	0	0	0
Carpentaria tropical savanna	Tropical & Subtropical Grasslands, Savannas & Shrublands	Tundra	0	0	0	0	0	0	0
Carpentaria tropical savanna	Tropical & Subtropical Grasslands, Savannas & Shrublands	Urban	0	0	0	0	0	0	0
Caspian Hyrcanian mixed forests	Temperate Broadleaf & Mixed Forests	ColdDesert	6	0.054777	0.0765416	-0.0353926	0.105235	0.00152039	0.104216
Caspian Hyrcanian mixed forests	Temperate Broadleaf & Mixed Forests	Cropland	4889	0.031683	0.0388869	-0.477339	0.22395	-0.00309934	0.0748525
Caspian Hyrcanian mixed forests	Temperate Broadleaf & Mixed Forests	Grassland	5929	-0.0138408	0.00421579	-0.428749	0.167068	-0.0620185	0.0652823
Caspian Hyrcanian mixed forests	Temperate Broadleaf & Mixed Forests	MixedForest	2099	0.0530257	0.0491883	-0.231712	0.393199	0.00618496	0.102224
Caspian Hyrcanian mixed forests	Temperate Broadleaf & Mixed Forests	DeciduousForest	5706	0.130908	0.115066	-0.245382	0.579591	0.0712571	0.176484
Caspian Hyrcanian mixed forests	Temperate Broadleaf & Mixed Forests	Urban	550	-0.00514944	0.0167279	-0.330592	0.217014	-0.0685447	0.0675012
Caspian Hyrcanian mixed forests	Temperate Broadleaf & Mixed Forests	ConiferousForest	23	0.0267732	0.0199067	-0.0554754	0.212719	-0.0257816	0.0766141
Caspian Hyrcanian mixed forests	Temperate Broadleaf & Mixed Forests	Desert	550	-0.314028	-0.312441	-0.494764	0.0800174	-0.397429	-0.258783
Caspian Hyrcanian mixed forests	Temperate Broadleaf & Mixed Forests	Shrubland	239	0.000712434	0.00724873	-0.428074	0.227971	-0.0561992	0.0669877
Caspian Hyrcanian mixed forests	Temperate Broadleaf & Mixed Forests	WetGrassland	87	-0.0165752	-0.0049971	-0.247289	0.0849979	-0.0345287	0.0280746
Caspian Hyrcanian mixed forests	Temperate Broadleaf & Mixed Forests	Tundra	0	0	0	0	0	0	0
Caspian lowland desert	Deserts & Xeric Shrublands	Grassland	87420	-0.157903	-0.15649	-0.66252	0.0958457	-0.258519	-0.0252381
Caspian lowland desert	Deserts & Xeric Shrublands	WetGrassland	4054	-0.152071	-0.140267	-0.453989	0.0205229	-0.195249	-0.107816
Caspian lowland desert	Deserts & Xeric Shrublands	Desert	12511	-0.454879	-0.47588	-0.740442	0.0201527	-0.515976	-0.413283
Caspian lowland desert	Deserts & Xeric Shrublands	Shrubland	33	-0.324394	-0.282196	-0.534908	-0.162881	-0.388024	-0.249033
Caspian lowland desert	Deserts & Xeric Shrublands	MixedForest	6	-0.0467939	-0.0498089	-0.0622183	-0.0262217	-0.0606722	-0.0320337
Caspian lowland desert	Deserts & Xeric Shrublands	Cropland	1145	-0.0192148	-0.0027441	-0.394041	0.0817264	-0.03658	0.0272832
Caspian lowland desert	Deserts & Xeric Shrublands	Urban	218	-0.201522	-0.120021	-0.493318	0.042862	-0.376074	-0.0818691
Caspian lowland desert	Deserts & Xeric Shrublands	ColdDesert	0	0	0	0	0	0	0
Caspian lowland desert	Deserts & Xeric Shrublands	ConiferousForest	0	0	0	0	0	0	0
Caspian lowland desert	Deserts & Xeric Shrublands	DeciduousForest	0	0	0	0	0	0	0
Caspian lowland desert	Deserts & Xeric Shrublands	Tundra	0	0	0	0	0	0	0
Catatumbo moist forests	Tropical & Subtropical Moist Broadleaf Forests	DeciduousForest	3225	0.190743	0.20324	-0.108086	0.316622	0.159343	0.228659
Catatumbo moist forests	Tropical & Subtropical Moist Broadleaf Forests	MixedForest	987	0.10047	0.112079	-0.183765	0.298669	0.0433192	0.158208
Catatumbo moist forests	Tropical & Subtropical Moist Broadleaf Forests	Grassland	829	0.036721	0.0160201	-0.236157	0.275224	-0.0323089	0.11473
Catatumbo moist forests	Tropical & Subtropical Moist Broadleaf Forests	WetGrassland	461	-0.0868125	-0.086933	-0.256394	0.0847853	-0.141703	-0.0296378
Catatumbo moist forests	Tropical & Subtropical Moist Broadleaf Forests	Cropland	1136	-0.00990121	-0.026998	-0.263359	0.231834	-0.0799664	0.0801915
Catatumbo moist forests	Tropical & Subtropical Moist Broadleaf Forests	Urban	45	-0.0046829	0.0023772	-0.161035	0.151992	-0.0290576	0.0197642
Catatumbo moist forests	Tropical & Subtropical Moist Broadleaf Forests	Shrubland	53	0.0265321	-0.0231599	-0.185831	0.235457	-0.0988568	0.186853
Catatumbo moist forests	Tropical & Subtropical Moist Broadleaf Forests	ColdDesert	0	0	0	0	0	0	0
Catatumbo moist forests	Tropical & Subtropical Moist Broadleaf Forests	ConiferousForest	0	0	0	0	0	0	0
Catatumbo moist forests	Tropical & Subtropical Moist Broadleaf Forests	Desert	0	0	0	0	0	0	0
Catatumbo moist forests	Tropical & Subtropical Moist Broadleaf Forests	Tundra	0	0	0	0	0	0	0
Cauca Valley dry forests	Tropical & Subtropical Dry Broadleaf Forests	Urban	65	0.0723753	0.0709886	0.0245254	0.136887	0.0539459	0.0907524
Cauca Valley dry forests	Tropical & Subtropical Dry Broadleaf Forests	Cropland	934	0.0767162	0.0712203	-0.0217677	0.193863	0.0493925	0.103126
Cauca Valley dry forests	Tropical & Subtropical Dry Broadleaf Forests	Grassland	401	0.144153	0.150791	-0.017093	0.30742	0.10475	0.182418
Cauca Valley dry forests	Tropical & Subtropical Dry Broadleaf Forests	DeciduousForest	562	0.114319	0.101536	-0.101364	0.317774	0.0644826	0.160024
Cauca Valley dry forests	Tropical & Subtropical Dry Broadleaf Forests	MixedForest	169	0.127427	0.128485	-0.0100409	0.292538	0.0916244	0.156654
Cauca Valley dry forests	Tropical & Subtropical Dry Broadleaf Forests	Shrubland	1	0.0611317	0.0611317	0.0611317	0.0611317	0.0611317	0.0611317
Cauca Valley dry forests	Tropical & Subtropical Dry Broadleaf Forests	ColdDesert	0	0	0	0	0	0	0
Cauca Valley dry forests	Tropical & Subtropical Dry Broadleaf Forests	ConiferousForest	0	0	0	0	0	0	0
Cauca Valley dry forests	Tropical & Subtropical Dry Broadleaf Forests	Desert	0	0	0	0	0	0	0
Cauca Valley dry forests	Tropical & Subtropical Dry Broadleaf Forests	Tundra	0	0	0	0	0	0	0
Cauca Valley dry forests	Tropical & Subtropical Dry Broadleaf Forests	WetGrassland	0	0	0	0	0	0	0
Cauca Valley montane forests	Tropical & Subtropical Moist Broadleaf Forests	Shrubland	1	0.0528539	0.0528539	0.0528539	0.0528539	0.0528539	0.0528539
Cauca Valley montane forests	Tropical & Subtropical Moist Broadleaf Forests	DeciduousForest	6196	0.033985	0.0249709	-0.244084	0.391301	-0.0292169	0.0851885
Cauca Valley montane forests	Tropical & Subtropical Moist Broadleaf Forests	MixedForest	1097	0.0495952	0.056351	-0.169989	0.293278	-0.00256699	0.10671
Cauca Valley montane forests	Tropical & Subtropical Moist Broadleaf Forests	Cropland	197	0.0489231	0.04754	-0.0285572	0.116049	0.0345562	0.0631497
Cauca Valley montane forests	Tropical & Subtropical Moist Broadleaf Forests	Grassland	1835	0.0423031	0.0362738	-0.206754	0.263544	-0.0127743	0.0954273
Cauca Valley montane forests	Tropical & Subtropical Moist Broadleaf Forests	Urban	54	0.0410434	0.0359155	-0.0690474	0.155126	0.0124999	0.0743728
Cauca Valley montane forests	Tropical & Subtropical Moist Broadleaf Forests	ColdDesert	0	0	0	0	0	0	0
Cauca Valley montane forests	Tropical & Subtropical Moist Broadleaf Forests	ConiferousForest	0	0	0	0	0	0	0
Cauca Valley montane forests	Tropical & Subtropical Moist Broadleaf Forests	Desert	0	0	0	0	0	0	0
Cauca Valley montane forests	Tropical & Subtropical Moist Broadleaf Forests	Tundra	0	0	0	0	0	0	0
Cauca Valley montane forests	Tropical & Subtropical Moist Broadleaf Forests	WetGrassland	0	0	0	0	0	0	0
Caucasus mixed forests	Temperate Broadleaf & Mixed Forests	Urban	709	0.0950441	0.0958712	-0.136306	0.322248	0.0583209	0.128499
Caucasus mixed forests	Temperate Broadleaf & Mixed Forests	DeciduousForest	18574	0.158176	0.155447	-0.147516	0.574671	0.120409	0.19622
Caucasus mixed forests	Temperate Broadleaf & Mixed Forests	Grassland	30503	0.156195	0.15617	-0.645808	0.681156	0.113765	0.19691
Caucasus mixed forests	Temperate Broadleaf & Mixed Forests	MixedForest	5912	0.141541	0.142162	-0.111759	0.405714	0.106778	0.178504
Caucasus mixed forests	Temperate Broadleaf & Mixed Forests	Desert	1195	-0.00431395	0.0210391	-0.606843	0.304546	-0.0634702	0.0832501
Caucasus mixed forests	Temperate Broadleaf & Mixed Forests	ConiferousForest	2483	0.162749	0.161621	-0.0240224	0.405897	0.125915	0.198816
Caucasus mixed forests	Temperate Broadleaf & Mixed Forests	Cropland	6378	0.104892	0.101516	-0.127688	0.346398	0.0704993	0.138944
Caucasus mixed forests	Temperate Broadleaf & Mixed Forests	ColdDesert	393	-0.0710062	-0.0400232	-0.603075	0.28086	-0.193342	0.0442671
Caucasus mixed forests	Temperate Broadleaf & Mixed Forests	Shrubland	87	0.122154	0.101643	-0.00726086	0.359577	0.0739899	0.156845
Caucasus mixed forests	Temperate Broadleaf & Mixed Forests	WetGrassland	7	0.0985907	0.0887933	0.0409322	0.177521	0.072359	0.113549
Caucasus mixed forests	Temperate Broadleaf & Mixed Forests	Tundra	0	0	0	0	0	0	0
Cayos Miskitos-San Andrés and Providencia moist forests	Tropical & Subtropical Moist Broadleaf Forests	WetGrassland	9	0.0424531	0.0407719	-0.00619589	0.105396	0.0258445	0.0536131
Cayos Miskitos-San Andrés and Providencia moist forests	Tropical & Subtropical Moist Broadleaf Forests	DeciduousForest	9	0.105578	0.0791904	0.0338635	0.181654	0.0776886	0.145218
Cayos Miskitos-San Andrés and Providencia moist forests	Tropical & Subtropical Moist Broadleaf Forests	Urban	1	0.0721446	0.0721446	0.0721446	0.0721446	0.0721446	0.0721446
Cayos Miskitos-San Andrés and Providencia moist forests	Tropical & Subtropical Moist Broadleaf Forests	MixedForest	4	0.0857145	0.0799349	0.0622699	0.120718	0.0622699	0.120718
Cayos Miskitos-San Andrés and Providencia moist forests	Tropical & Subtropical Moist Broadleaf Forests	ColdDesert	0	0	0	0	0	0	0
Cayos Miskitos-San Andrés and Providencia moist forests	Tropical & Subtropical Moist Broadleaf Forests	ConiferousForest	0	0	0	0	0	0	0
Cayos Miskitos-San Andrés and Providencia moist forests	Tropical & Subtropical Moist Broadleaf Forests	Cropland	0	0	0	0	0	0	0
Cayos Miskitos-San Andrés and Providencia moist forests	Tropical & Subtropical Moist Broadleaf Forests	Desert	0	0	0	0	0	0	0
Cayos Miskitos-San Andrés and Providencia moist forests	Tropical & Subtropical Moist Broadleaf Forests	Grassland	0	0	0	0	0	0	0
Cayos Miskitos-San Andrés and Providencia moist forests	Tropical & Subtropical Moist Broadleaf Forests	Shrubland	0	0	0	0	0	0	0
Cayos Miskitos-San Andrés and Providencia moist forests	Tropical & Subtropical Moist Broadleaf Forests	Tundra	0	0	0	0	0	0	0
Celtic broadleaf forests	Temperate Broadleaf & Mixed Forests	Grassland	60436	-0.134213	-0.131709	-0.65038	0.090738	-0.165454	-0.0991132
Celtic broadleaf forests	Temperate Broadleaf & Mixed Forests	ConiferousForest	3509	-0.201619	-0.194735	-0.63948	0.0234921	-0.255331	-0.142423
Celtic broadleaf forests	Temperate Broadleaf & Mixed Forests	MixedForest	6159	-0.12067	-0.116762	-0.55833	0.0551562	-0.159079	-0.0712833
Celtic broadleaf forests	Temperate Broadleaf & Mixed Forests	Urban	4172	-0.116809	-0.101584	-0.550424	0.0518681	-0.167936	-0.0452937
Celtic broadleaf forests	Temperate Broadleaf & Mixed Forests	Tundra	601	-0.172458	-0.165794	-0.387365	-0.0656995	-0.19847	-0.141722
Celtic broadleaf forests	Temperate Broadleaf & Mixed Forests	Cropland	26169	-0.0959302	-0.0766511	-0.553136	0.0640195	-0.140593	-0.0348992
Celtic broadleaf forests	Temperate Broadleaf & Mixed Forests	WetGrassland	50	-0.204198	-0.162395	-0.517454	-0.0975468	-0.251507	-0.133581
Celtic broadleaf forests	Temperate Broadleaf & Mixed Forests	Shrubland	114	-0.134047	-0.130074	-0.345472	-0.0203173	-0.16103	-0.104286
Celtic broadleaf forests	Temperate Broadleaf & Mixed Forests	DeciduousForest	18	-0.0525211	-0.0443803	-0.254142	0.0102293	-0.0599862	-0.0164614
Celtic broadleaf forests	Temperate Broadleaf & Mixed Forests	ColdDesert	0	0	0	0	0	0	0
Celtic broadleaf forests	Temperate Broadleaf & Mixed Forests	Desert	0	0	0	0	0	0	0
Central Afghan Mountains xeric woodlands	Deserts & Xeric Shrublands	Grassland	12724	-0.20427	-0.207654	-0.662465	0.134314	-0.265113	-0.148707
Central Afghan Mountains xeric woodlands	Deserts & Xeric Shrublands	Desert	33044	-0.360314	-0.358878	-0.715845	0.0507341	-0.417835	-0.307542
Central Afghan Mountains xeric woodlands	Deserts & Xeric Shrublands	Cropland	2414	-0.291342	-0.297767	-0.618873	0.00113272	-0.367116	-0.213
Central Afghan Mountains xeric woodlands	Deserts & Xeric Shrublands	Shrubland	77	-0.191451	-0.204027	-0.385099	0.0531036	-0.256145	-0.132305
Central Afghan Mountains xeric woodlands	Deserts & Xeric Shrublands	MixedForest	113	0.0239553	0.0221294	-0.230622	0.153202	-0.00404478	0.0497756
Central Afghan Mountains xeric woodlands	Deserts & Xeric Shrublands	ConiferousForest	7	0.00641963	0.00400322	-0.00664471	0.0227197	-0.00438641	0.0199781
Central Afghan Mountains xeric woodlands	Deserts & Xeric Shrublands	Urban	109	-0.336337	-0.351406	-0.487301	-0.118992	-0.383079	-0.309083
Central Afghan Mountains xeric woodlands	Deserts & Xeric Shrublands	ColdDesert	2	-0.181134	-0.191475	-0.191475	-0.170794	-0.191475	-0.170794
Central Afghan Mountains xeric woodlands	Deserts & Xeric Shrublands	DeciduousForest	0	0	0	0	0	0	0
Central Afghan Mountains xeric woodlands	Deserts & Xeric Shrublands	Tundra	0	0	0	0	0	0	0
Central Afghan Mountains xeric woodlands	Deserts & Xeric Shrublands	WetGrassland	0	0	0	0	0	0	0
Central African mangroves	Mangroves	Desert	18	-0.05991	-0.0480739	-0.243309	0.117235	-0.165136	-0.00523322
Central African mangroves	Mangroves	DeciduousForest	4047	0.165327	0.160576	-0.128108	0.483934	0.117206	0.212141
Central African mangroves	Mangroves	MixedForest	1298	0.115248	0.127194	-0.191215	0.366953	0.0792365	0.172285
Central African mangroves	Mangroves	WetGrassland	2194	0.0836177	0.0886178	-0.335118	0.339919	0.0531974	0.120625
Central African mangroves	Mangroves	Cropland	204	0.0502137	0.0758571	-0.190391	0.200387	-0.0531746	0.141761
Central African mangroves	Mangroves	Urban	294	0.0649401	0.0655473	-0.184138	0.22839	0.028505	0.111311
Central African mangroves	Mangroves	Grassland	537	-0.000222374	-0.00630776	-0.295608	0.231909	-0.0475499	0.0571081
Central African mangroves	Mangroves	Shrubland	56	-0.0172511	-0.0447887	-0.114504	0.186719	-0.0691023	0.0453579
Central African mangroves	Mangroves	ColdDesert	0	0	0	0	0	0	0
Central African mangroves	Mangroves	ConiferousForest	0	0	0	0	0	0	0
Central African mangroves	Mangroves	Tundra	0	0	0	0	0	0	0
Central American Atlantic moist forests	Tropical & Subtropical Moist Broadleaf Forests	Cropland	8201	0.0692993	0.0674851	-0.105743	0.39601	0.0232353	0.11048
Central American Atlantic moist forests	Tropical & Subtropical Moist Broadleaf Forests	MixedForest	3984	0.0874722	0.0842835	-0.153158	0.461807	0.0327838	0.132818
Central American Atlantic moist forests	Tropical & Subtropical Moist Broadleaf Forests	DeciduousForest	13913	0.217222	0.208212	-0.0959837	0.515403	0.15166	0.275389
Central American Atlantic moist forests	Tropical & Subtropical Moist Broadleaf Forests	Urban	33	0.0314355	0.0263643	-0.175968	0.3484	-0.0774069	0.140779
Central American Atlantic moist forests	Tropical & Subtropical Moist Broadleaf Forests	WetGrassland	453	0.0462105	0.037226	-0.140031	0.253273	0.000998596	0.0966124
Central American Atlantic moist forests	Tropical & Subtropical Moist Broadleaf Forests	Shrubland	100	0.0305542	0.0216367	-0.153973	0.256384	-0.0312801	0.0897308
Central American Atlantic moist forests	Tropical & Subtropical Moist Broadleaf Forests	Grassland	71	0.030167	0.00999165	-0.131591	0.178187	-0.0218766	0.0918718
Central American Atlantic moist forests	Tropical & Subtropical Moist Broadleaf Forests	ColdDesert	0	0	0	0	0	0	0
Central American Atlantic moist forests	Tropical & Subtropical Moist Broadleaf Forests	ConiferousForest	0	0	0	0	0	0	0
Central American Atlantic moist forests	Tropical & Subtropical Moist Broadleaf Forests	Desert	0	0	0	0	0	0	0
Central American Atlantic moist forests	Tropical & Subtropical Moist Broadleaf Forests	Tundra	0	0	0	0	0	0	0
Central American dry forests	Tropical & Subtropical Dry Broadleaf Forests	Cropland	12367	0.0490296	0.0431291	-0.218104	0.397467	-0.0109909	0.0981607
Central American dry forests	Tropical & Subtropical Dry Broadleaf Forests	Shrubland	120	0.0269565	0.0172313	-0.140286	0.286578	-0.024955	0.0816617
Central American dry forests	Tropical & Subtropical Dry Broadleaf Forests	DeciduousForest	2898	0.139259	0.14147	-0.146924	0.463769	0.0918899	0.191905
Central American dry forests	Tropical & Subtropical Dry Broadleaf Forests	MixedForest	4075	0.0649135	0.0618771	-0.257995	0.327756	0.012349	0.111575
Central American dry forests	Tropical & Subtropical Dry Broadleaf Forests	Urban	226	0.0323567	0.0466033	-0.237051	0.282085	-0.0414298	0.111081
Central American dry forests	Tropical & Subtropical Dry Broadleaf Forests	Grassland	168	0.0188225	0.0189334	-0.106295	0.172187	-0.0284949	0.0600373
Central American dry forests	Tropical & Subtropical Dry Broadleaf Forests	WetGrassland	128	-0.0197487	-0.0235793	-0.164761	0.188397	-0.0589088	0.0117652
Central American dry forests	Tropical & Subtropical Dry Broadleaf Forests	ColdDesert	0	0	0	0	0	0	0
Central American dry forests	Tropical & Subtropical Dry Broadleaf Forests	ConiferousForest	0	0	0	0	0	0	0
Central American dry forests	Tropical & Subtropical Dry Broadleaf Forests	Desert	0	0	0	0	0	0	0
Central American dry forests	Tropical & Subtropical Dry Broadleaf Forests	Tundra	0	0	0	0	0	0	0
Central American montane forests	Tropical & Subtropical Moist Broadleaf Forests	DeciduousForest	2866	0.208686	0.189676	-0.0528217	0.546233	0.14937	0.243319
Central American montane forests	Tropical & Subtropical Moist Broadleaf Forests	MixedForest	561	0.172767	0.161236	-0.0110294	0.427687	0.111713	0.227032
Central American montane forests	Tropical & Subtropical Moist Broadleaf Forests	Cropland	480	0.132171	0.124368	-0.0500536	0.4674	0.0834357	0.172187
Central American montane forests	Tropical & Subtropical Moist Broadleaf Forests	Urban	36	0.187045	0.18197	0.0967637	0.299671	0.151723	0.219374
Central American montane forests	Tropical & Subtropical Moist Broadleaf Forests	Grassland	6	0.128667	0.13865	0.029879	0.250617	0.0599835	0.154223
Central American montane forests	Tropical & Subtropical Moist Broadleaf Forests	Shrubland	22	0.113633	0.123376	-0.0122452	0.222602	0.0771787	0.148961
Central American montane forests	Tropical & Subtropical Moist Broadleaf Forests	ColdDesert	0	0	0	0	0	0	0
Central American montane forests	Tropical & Subtropical Moist Broadleaf Forests	ConiferousForest	0	0	0	0	0	0	0
Central American montane forests	Tropical & Subtropical Moist Broadleaf Forests	Desert	0	0	0	0	0	0	0
Central American montane forests	Tropical & Subtropical Moist Broadleaf Forests	Tundra	0	0	0	0	0	0	0
Central American montane forests	Tropical & Subtropical Moist Broadleaf Forests	WetGrassland	0	0	0	0	0	0	0
Central American pine-oak forests	Tropical & Subtropical Coniferous Forests	DeciduousForest	16311	0.180012	0.160029	-0.043771	0.569751	0.12435	0.203746
Central American pine-oak forests	Tropical & Subtropical Coniferous Forests	Cropland	6928	0.141365	0.139994	-0.0966501	0.527983	0.0911471	0.191244
Central American pine-oak forests	Tropical & Subtropical Coniferous Forests	Urban	340	0.159704	0.158904	-0.0235588	0.338781	0.12776	0.189992
Central American pine-oak forests	Tropical & Subtropical Coniferous Forests	MixedForest	9687	0.174865	0.177853	-0.0685471	0.484826	0.129643	0.226992
Central American pine-oak forests	Tropical & Subtropical Coniferous Forests	Grassland	45	0.110341	0.120185	-0.0122343	0.243866	0.0439244	0.163578
Central American pine-oak forests	Tropical & Subtropical Coniferous Forests	Shrubland	150	0.183953	0.180237	0.0443269	0.318599	0.15155	0.220548
Central American pine-oak forests	Tropical & Subtropical Coniferous Forests	WetGrassland	29	0.0832588	0.0702233	-0.0148273	0.351538	0.0476656	0.0868092
Central American pine-oak forests	Tropical & Subtropical Coniferous Forests	ColdDesert	0	0	0	0	0	0	0
Central American pine-oak forests	Tropical & Subtropical Coniferous Forests	ConiferousForest	0	0	0	0	0	0	0
Central American pine-oak forests	Tropical & Subtropical Coniferous Forests	Desert	0	0	0	0	0	0	0
Central American pine-oak forests	Tropical & Subtropical Coniferous Forests	Tundra	0	0	0	0	0	0	0
Central Anatolian steppe	Temperate Grasslands, Savannas & Shrublands	Shrubland	24	0.0248904	0.0311566	-0.0790449	0.0805258	0.00698179	0.0534193
Central Anatolian steppe	Temperate Grasslands, Savannas & Shrublands	MixedForest	2	0.055057	0.0472289	0.0472289	0.0628852	0.0472289	0.0628852
Central Anatolian steppe	Temperate Grasslands, Savannas & Shrublands	ConiferousForest	1	0.0219792	0.0219792	0.0219792	0.0219792	0.0219792	0.0219792
Central Anatolian steppe	Temperate Grasslands, Savannas & Shrublands	Cropland	5508	-0.00496621	0.000844811	-0.291383	0.130367	-0.0301414	0.0252687
Central Anatolian steppe	Temperate Grasslands, Savannas & Shrublands	Grassland	2774	-0.0421306	-0.0291605	-0.353779	0.114957	-0.0745219	0.0051765
Central Anatolian steppe	Temperate Grasslands, Savannas & Shrublands	Desert	332	-0.173056	-0.145967	-0.354987	-0.0203608	-0.236097	-0.122101
Central Anatolian steppe	Temperate Grasslands, Savannas & Shrublands	Urban	85	-0.00861998	-6.36698e-05	-0.200322	0.0698914	-0.0317284	0.0246015
Central Anatolian steppe	Temperate Grasslands, Savannas & Shrublands	ColdDesert	0	0	0	0	0	0	0
Central Anatolian steppe	Temperate Grasslands, Savannas & Shrublands	DeciduousForest	0	0	0	0	0	0	0
Central Anatolian steppe	Temperate Grasslands, Savannas & Shrublands	Tundra	0	0	0	0	0	0	0
Central Anatolian steppe	Temperate Grasslands, Savannas & Shrublands	WetGrassland	0	0	0	0	0	0	0
Central Anatolian steppe and woodlands	Temperate Broadleaf & Mixed Forests	DeciduousForest	1	0.252911	0.252911	0.252911	0.252911	0.252911	0.252911
Central Anatolian steppe and woodlands	Temperate Broadleaf & Mixed Forests	WetGrassland	6	0.0868565	0.0890327	-0.000397463	0.187081	0.0459444	0.110445
Central Anatolian steppe and woodlands	Temperate Broadleaf & Mixed Forests	Cropland	19741	0.0155623	0.0152983	-0.312504	0.339444	-0.0208762	0.0518906
Central Anatolian steppe and woodlands	Temperate Broadleaf & Mixed Forests	Grassland	15122	0.0285525	0.0335195	-0.271946	0.303298	-0.0180957	0.0762396
Central Anatolian steppe and woodlands	Temperate Broadleaf & Mixed Forests	Shrubland	1033	0.0645014	0.0672346	-0.128649	0.207999	0.0394787	0.0935659
Central Anatolian steppe and woodlands	Temperate Broadleaf & Mixed Forests	MixedForest	558	0.0714924	0.0734482	-0.0583126	0.211006	0.0510058	0.0928492
Central Anatolian steppe and woodlands	Temperate Broadleaf & Mixed Forests	Desert	153	-0.14486	-0.13775	-0.324465	0.0543725	-0.245008	-0.053491
Central Anatolian steppe and woodlands	Temperate Broadleaf & Mixed Forests	Urban	559	0.006361	0.0159999	-0.257295	0.155738	-0.0216428	0.0403679
Central Anatolian steppe and woodlands	Temperate Broadleaf & Mixed Forests	ConiferousForest	389	0.048987	0.048787	-0.0620216	0.154532	0.0263957	0.0719855
Central Anatolian steppe and woodlands	Temperate Broadleaf & Mixed Forests	ColdDesert	0	0	0	0	0	0	0
Central Anatolian steppe and woodlands	Temperate Broadleaf & Mixed Forests	Tundra	0	0	0	0	0	0	0
Central Andean dry puna	Montane Grasslands & Shrublands	Desert	52092	-0.275907	-0.253446	-0.832235	0.106839	-0.349357	-0.182266
Central Andean dry puna	Montane Grasslands & Shrublands	Shrubland	7185	-0.045215	-0.029843	-0.630598	0.135196	-0.0732669	0.000606621
Central Andean dry puna	Montane Grasslands & Shrublands	Grassland	15586	-0.0142197	0.0107858	-0.710957	0.168614	-0.0444814	0.0545146
Central Andean dry puna	Montane Grasslands & Shrublands	DeciduousForest	3	0.121882	0.105939	0.0972916	0.162417	0.0972916	0.162417
Central Andean dry puna	Montane Grasslands & Shrublands	Cropland	683	0.0338781	0.0460744	-0.676042	0.151136	-0.00260211	0.0767586
Central Andean dry puna	Montane Grasslands & Shrublands	ColdDesert	13	-0.214599	-0.260584	-0.31351	0.0665037	-0.295065	-0.220091
Central Andean dry puna	Montane Grasslands & Shrublands	WetGrassland	5	-0.020116	-0.00793195	-0.0955947	0.0519458	-0.0928479	0.0438488
Central Andean dry puna	Montane Grasslands & Shrublands	Urban	20	-0.0499198	-0.0627801	-0.0879884	0.0442854	-0.0774616	-0.0369709
Central Andean dry puna	Montane Grasslands & Shrublands	ConiferousForest	0	0	0	0	0	0	0
Central Andean dry puna	Montane Grasslands & Shrublands	MixedForest	0	0	0	0	0	0	0
Central Andean dry puna	Montane Grasslands & Shrublands	Tundra	0	0	0	0	0	0	0
Central Andean puna	Montane Grasslands & Shrublands	Grassland	34783	0.0380197	0.0521473	-0.62339	0.252968	-0.00510318	0.0986254
Central Andean puna	Montane Grasslands & Shrublands	Desert	28583	-0.206412	-0.184316	-0.619223	0.146622	-0.303542	-0.109165
Central Andean puna	Montane Grasslands & Shrublands	Shrubland	1213	-0.00847862	0.00254305	-0.454115	0.195199	-0.0449449	0.0342481
Central Andean puna	Montane Grasslands & Shrublands	MixedForest	406	0.116898	0.115919	0.00887089	0.228302	0.0903751	0.14692
Central Andean puna	Montane Grasslands & Shrublands	ColdDesert	40	0.0230138	0.038563	-0.243396	0.123056	-0.000983257	0.0761663
Central Andean puna	Montane Grasslands & Shrublands	Cropland	255	0.0339824	0.0291877	-0.456467	0.163588	0.00369355	0.0769744
Central Andean puna	Montane Grasslands & Shrublands	DeciduousForest	609	0.114552	0.111908	-0.00299878	0.21144	0.0964818	0.130005
Central Andean puna	Montane Grasslands & Shrublands	WetGrassland	15	0.0181656	0.0170848	-0.107941	0.0970799	-0.00191209	0.062777
Central Andean puna	Montane Grasslands & Shrublands	Urban	19	0.0480121	0.0714217	-0.0699937	0.112107	-0.00269436	0.0820125
Central Andean puna	Montane Grasslands & Shrublands	ConiferousForest	0	0	0	0	0	0	0
Central Andean puna	Montane Grasslands & Shrublands	Tundra	0	0	0	0	0	0	0
Central Andean wet puna	Montane Grasslands & Shrublands	Grassland	31000	0.103466	0.109644	-0.128116	0.262918	0.0819033	0.131077
Central Andean wet puna	Montane Grasslands & Shrublands	Shrubland	38	0.110713	0.116512	-0.031102	0.197642	0.0847154	0.155081
Central Andean wet puna	Montane Grasslands & Shrublands	ColdDesert	467	0.0100193	0.0186721	-0.173046	0.17906	-0.0239275	0.0458069
Central Andean wet puna	Montane Grasslands & Shrublands	Desert	1190	0.0044583	0.00581064	-0.205408	0.1956	-0.0385638	0.0500089
Central Andean wet puna	Montane Grasslands & Shrublands	Cropland	1170	0.0879323	0.0880805	-0.0504102	0.18655	0.0701907	0.106716
Central Andean wet puna	Montane Grasslands & Shrublands	MixedForest	279	0.0797003	0.0813175	-0.0536579	0.182703	0.047455	0.112748
Central Andean wet puna	Montane Grasslands & Shrublands	DeciduousForest	509	0.098645	0.0987633	-0.0200911	0.205201	0.077735	0.119126
Central Andean wet puna	Montane Grasslands & Shrublands	Urban	94	0.068103	0.0652751	-0.03204	0.162341	0.0433183	0.097394
Central Andean wet puna	Montane Grasslands & Shrublands	WetGrassland	59	0.0732713	0.0765056	-0.101326	0.174062	0.0315703	0.11386
Central Andean wet puna	Montane Grasslands & Shrublands	ConiferousForest	0	0	0	0	0	0	0
Central Andean wet puna	Montane Grasslands & Shrublands	Tundra	0	0	0	0	0	0	0
Central Asian northern desert	Deserts & Xeric Shrublands	Grassland	199157	-0.289176	-0.30569	-0.699249	0.0537679	-0.369228	-0.220627
Central Asian northern desert	Deserts & Xeric Shrublands	Desert	60772	-0.513682	-0.505991	-0.743975	-0.111046	-0.572335	-0.460865
Central Asian northern desert	Deserts & Xeric Shrublands	Shrubland	6491	-0.441626	-0.467306	-0.705115	0.00241023	-0.508693	-0.409019
Central Asian northern desert	Deserts & Xeric Shrublands	Cropland	2733	-0.12165	-0.0984912	-0.675005	0.033299	-0.188204	-0.0407448
Central Asian northern desert	Deserts & Xeric Shrublands	WetGrassland	648	-0.183016	-0.168403	-0.458729	0.0137253	-0.227072	-0.139711
Central Asian northern desert	Deserts & Xeric Shrublands	Urban	326	-0.0867462	-0.0422946	-0.4599	0.0478481	-0.121689	-0.0120961
Central Asian northern desert	Deserts & Xeric Shrublands	MixedForest	32	-0.0383125	-0.0154933	-0.19849	0.0261831	-0.0640869	0.000473058
Central Asian northern desert	Deserts & Xeric Shrublands	ColdDesert	0	0	0	0	0	0	0
Central Asian northern desert	Deserts & Xeric Shrublands	ConiferousForest	0	0	0	0	0	0	0
Central Asian northern desert	Deserts & Xeric Shrublands	DeciduousForest	0	0	0	0	0	0	0
Central Asian northern desert	Deserts & Xeric Shrublands	Tundra	0	0	0	0	0	0	0
Central Asian riparian woodlands	Deserts & Xeric Shrublands	Desert	5632	-0.488901	-0.491441	-0.791346	-0.0852834	-0.54536	-0.444673
Central Asian riparian woodlands	Deserts & Xeric Shrublands	Grassland	16807	-0.287802	-0.27513	-0.722984	0.0339895	-0.365068	-0.217823
Central Asian riparian woodlands	Deserts & Xeric Shrublands	Cropland	9138	-0.351423	-0.358301	-0.713708	-0.00144193	-0.436686	-0.286486
Central Asian riparian woodlands	Deserts & Xeric Shrublands	Shrubland	1664	-0.385032	-0.394581	-0.707104	-0.000944888	-0.466435	-0.310975
Central Asian riparian woodlands	Deserts & Xeric Shrublands	WetGrassland	1866	-0.205228	-0.20564	-0.496932	-0.0128629	-0.239081	-0.166444
Central Asian riparian woodlands	Deserts & Xeric Shrublands	Urban	351	-0.401573	-0.413396	-0.655689	-0.0439266	-0.473358	-0.330552
Central Asian riparian woodlands	Deserts & Xeric Shrublands	MixedForest	30	-0.244774	-0.290549	-0.493594	-0.0038752	-0.351464	-0.164083
Central Asian riparian woodlands	Deserts & Xeric Shrublands	ColdDesert	0	0	0	0	0	0	0
Central Asian riparian woodlands	Deserts & Xeric Shrublands	ConiferousForest	0	0	0	0	0	0	0
Central Asian riparian woodlands	Deserts & Xeric Shrublands	DeciduousForest	0	0	0	0	0	0	0
Central Asian riparian woodlands	Deserts & Xeric Shrublands	Tundra	0	0	0	0	0	0	0
Central Asian southern desert	Deserts & Xeric Shrublands	Shrubland	43128	-0.414409	-0.41965	-0.847087	-0.0881593	-0.479202	-0.352318
Central Asian southern desert	Deserts & Xeric Shrublands	Desert	111461	-0.518074	-0.516954	-0.894372	-0.1633	-0.596187	-0.452922
Central Asian southern desert	Deserts & Xeric Shrublands	Grassland	47157	-0.349054	-0.34143	-0.860792	0.0873377	-0.444092	-0.248983
Central Asian southern desert	Deserts & Xeric Shrublands	Cropland	13135	-0.338261	-0.339365	-0.744835	0.0671044	-0.38094	-0.287536
Central Asian southern desert	Deserts & Xeric Shrublands	Urban	482	-0.340992	-0.351738	-0.550831	-0.0672012	-0.381798	-0.303428
Central Asian southern desert	Deserts & Xeric Shrublands	WetGrassland	55	-0.346271	-0.329954	-0.541916	-0.202094	-0.420329	-0.264883
Central Asian southern desert	Deserts & Xeric Shrublands	MixedForest	7	-0.476047	-0.560398	-0.601772	-0.23065	-0.598672	-0.241681
Central Asian southern desert	Deserts & Xeric Shrublands	ColdDesert	0	0	0	0	0	0	0
Central Asian southern desert	Deserts & Xeric Shrublands	ConiferousForest	0	0	0	0	0	0	0
Central Asian southern desert	Deserts & Xeric Shrublands	DeciduousForest	0	0	0	0	0	0	0
Central Asian southern desert	Deserts & Xeric Shrublands	Tundra	0	0	0	0	0	0	0
Central British Columbia Mountain forests	Temperate Conifer Forests	ConiferousForest	52953	0.0373202	0.0329651	-0.20017	0.249415	-0.0121772	0.0882986
Central British Columbia Mountain forests	Temperate Conifer Forests	Tundra	10878	-0.00873834	-0.0113968	-0.246022	0.212378	-0.0474614	0.0292587
Central British Columbia Mountain forests	Temperate Conifer Forests	MixedForest	4755	0.0376801	0.0392894	-0.189149	0.205582	0.00254083	0.0739836
Central British Columbia Mountain forests	Temperate Conifer Forests	Grassland	800	0.0251021	0.0254022	-0.0942646	0.161755	-0.00458869	0.0517541
Central British Columbia Mountain forests	Temperate Conifer Forests	Shrubland	14	0.0320825	0.021119	-0.0190063	0.0847898	-0.00720838	0.0716237
Central British Columbia Mountain forests	Temperate Conifer Forests	ColdDesert	272	-0.106814	-0.112945	-0.270997	0.0811596	-0.154212	-0.0584334
Central British Columbia Mountain forests	Temperate Conifer Forests	Cropland	106	0.120601	0.132995	0.0408572	0.188659	0.0851652	0.148123
Central British Columbia Mountain forests	Temperate Conifer Forests	WetGrassland	20	0.097792	0.0944433	-0.0131174	0.184175	0.0819664	0.136215
Central British Columbia Mountain forests	Temperate Conifer Forests	DeciduousForest	316	0.0861783	0.0910297	-0.0742606	0.187863	0.0572516	0.116993
Central British Columbia Mountain forests	Temperate Conifer Forests	Urban	21	0.136896	0.141402	0.0598967	0.175556	0.126667	0.15814
Central British Columbia Mountain forests	Temperate Conifer Forests	Desert	0	0	0	0	0	0	0
Central bushveld	Tropical & Subtropical Grasslands, Savannas & Shrublands	WetGrassland	1	0.0201208	0.0201208	0.0201208	0.0201208	0.0201208	0.0201208
Central bushveld	Tropical & Subtropical Grasslands, Savannas & Shrublands	DeciduousForest	3660	0.0872014	0.0897282	-0.0452135	0.199545	0.0557695	0.119888
Central bushveld	Tropical & Subtropical Grasslands, Savannas & Shrublands	Shrubland	30838	0.060422	0.0659165	-0.136836	0.213853	0.0145841	0.108396
Central bushveld	Tropical & Subtropical Grasslands, Savannas & Shrublands	Cropland	1664	0.0356215	0.0468281	-0.11404	0.176043	-0.0262647	0.0878001
Central bushveld	Tropical & Subtropical Grasslands, Savannas & Shrublands	MixedForest	8800	0.107674	0.117028	-0.0895058	0.2102	0.0814036	0.144465
Central bushveld	Tropical & Subtropical Grasslands, Savannas & Shrublands	Urban	850	0.0440984	0.0552526	-0.0902409	0.155894	-0.00742725	0.0937854
Central bushveld	Tropical & Subtropical Grasslands, Savannas & Shrublands	Grassland	4006	0.0844804	0.0950254	-0.14337	0.212667	0.0582348	0.125658
Central bushveld	Tropical & Subtropical Grasslands, Savannas & Shrublands	Desert	14	-0.00779178	-0.0116607	-0.114833	0.100801	-0.0378446	0.0201006
Central bushveld	Tropical & Subtropical Grasslands, Savannas & Shrublands	ColdDesert	0	0	0	0	0	0	0
Central bushveld	Tropical & Subtropical Grasslands, Savannas & Shrublands	ConiferousForest	0	0	0	0	0	0	0
Central bushveld	Tropical & Subtropical Grasslands, Savannas & Shrublands	Tundra	0	0	0	0	0	0	0
Central Canadian Shield forests	Boreal Forests/Taiga	Tundra	6201	0.0559666	0.0671023	-0.241051	0.178376	0.017694	0.101194
Central Canadian Shield forests	Boreal Forests/Taiga	MixedForest	51105	0.0984664	0.107019	-0.279969	0.241868	0.0760564	0.132528
Central Canadian Shield forests	Boreal Forests/Taiga	ConiferousForest	56232	0.0170756	0.0334968	-0.284607	0.222002	-0.0223042	0.0678954
Central Canadian Shield forests	Boreal Forests/Taiga	WetGrassland	100	0.0576378	0.0856934	-0.176644	0.190919	0.023067	0.124226
Central Canadian Shield forests	Boreal Forests/Taiga	Shrubland	3272	0.112493	0.118286	-0.119468	0.223947	0.082587	0.149899
Central Canadian Shield forests	Boreal Forests/Taiga	Grassland	1560	0.112982	0.122054	-0.171415	0.204948	0.0868349	0.148289
Central Canadian Shield forests	Boreal Forests/Taiga	Desert	94	0.0446594	0.0551188	-0.184986	0.203406	0.00204255	0.097376
Central Canadian Shield forests	Boreal Forests/Taiga	Urban	48	0.143588	0.151966	-0.0237354	0.215762	0.119147	0.179407
Central Canadian Shield forests	Boreal Forests/Taiga	DeciduousForest	1090	0.146402	0.151282	-0.0786356	0.276491	0.124722	0.172306
Central Canadian Shield forests	Boreal Forests/Taiga	Cropland	218	0.118399	0.122917	0.00289732	0.223028	0.0956007	0.142884
Central Canadian Shield forests	Boreal Forests/Taiga	ColdDesert	0	0	0	0	0	0	0
Central China Loess Plateau mixed forests	Temperate Broadleaf & Mixed Forests	Cropland	44821	-0.0437092	-0.0390579	-0.432947	0.165472	-0.0861402	0.00454782
Central China Loess Plateau mixed forests	Temperate Broadleaf & Mixed Forests	Grassland	35271	-0.0324281	-0.0314934	-0.377879	0.157668	-0.0634162	0.00278635
Central China Loess Plateau mixed forests	Temperate Broadleaf & Mixed Forests	DeciduousForest	21278	0.0727619	0.0714429	-0.1179	0.265419	0.0392283	0.106678
Central China Loess Plateau mixed forests	Temperate Broadleaf & Mixed Forests	MixedForest	25327	0.0148491	0.0148447	-0.315177	0.207549	-0.0177995	0.0460587
Central China Loess Plateau mixed forests	Temperate Broadleaf & Mixed Forests	ConiferousForest	1964	0.0648041	0.064827	-0.177362	0.214988	0.0342647	0.0949143
Central China Loess Plateau mixed forests	Temperate Broadleaf & Mixed Forests	Urban	3406	-0.105909	-0.0878806	-0.419966	0.093949	-0.155562	-0.0458655
Central China Loess Plateau mixed forests	Temperate Broadleaf & Mixed Forests	Shrubland	1416	-0.0178738	-0.0229745	-0.246775	0.176322	-0.0641635	0.0267611
Central China Loess Plateau mixed forests	Temperate Broadleaf & Mixed Forests	Desert	22	-0.155813	-0.132264	-0.299581	-0.0332775	-0.195367	-0.112372
Central China Loess Plateau mixed forests	Temperate Broadleaf & Mixed Forests	WetGrassland	42	-0.170099	-0.172689	-0.30251	-0.048512	-0.21442	-0.120632
Central China Loess Plateau mixed forests	Temperate Broadleaf & Mixed Forests	ColdDesert	0	0	0	0	0	0	0
Central China Loess Plateau mixed forests	Temperate Broadleaf & Mixed Forests	Tundra	0	0	0	0	0	0	0
Central Congolian lowland forests	Tropical & Subtropical Moist Broadleaf Forests	DeciduousForest	118040	-0.118129	-0.127433	-0.494512	0.214892	-0.187443	-0.0506604
Central Congolian lowland forests	Tropical & Subtropical Moist Broadleaf Forests	WetGrassland	108	-0.0585698	-0.0632543	-0.138755	0.0477462	-0.0847838	-0.0323253
Central Congolian lowland forests	Tropical & Subtropical Moist Broadleaf Forests	MixedForest	625	-0.0344043	-0.0279569	-0.187392	0.173843	-0.0696156	0.00123519
Central Congolian lowland forests	Tropical & Subtropical Moist Broadleaf Forests	Grassland	1940	0.0125748	0.00209166	-0.147025	0.215527	-0.0498675	0.0653307
Central Congolian lowland forests	Tropical & Subtropical Moist Broadleaf Forests	Cropland	10	-0.0679235	-0.0818111	-0.158477	0.0347865	-0.0996541	-0.024356
Central Congolian lowland forests	Tropical & Subtropical Moist Broadleaf Forests	Urban	22	-0.022239	-0.0243445	-0.109783	0.130599	-0.0636961	0.00449679
Central Congolian lowland forests	Tropical & Subtropical Moist Broadleaf Forests	ColdDesert	0	0	0	0	0	0	0
Central Congolian lowland forests	Tropical & Subtropical Moist Broadleaf Forests	ConiferousForest	0	0	0	0	0	0	0
Central Congolian lowland forests	Tropical & Subtropical Moist Broadleaf Forests	Desert	0	0	0	0	0	0	0
Central Congolian lowland forests	Tropical & Subtropical Moist Broadleaf Forests	Shrubland	0	0	0	0	0	0	0
Central Congolian lowland forests	Tropical & Subtropical Moist Broadleaf Forests	Tundra	0	0	0	0	0	0	0
Central Deccan Plateau dry deciduous forests	Tropical & Subtropical Dry Broadleaf Forests	Cropland	60972	-0.0411848	-0.0404245	-0.243588	0.119013	-0.0628285	-0.0181997
Central Deccan Plateau dry deciduous forests	Tropical & Subtropical Dry Broadleaf Forests	DeciduousForest	8259	0.0112411	-0.00225066	-0.197974	0.170562	-0.0167449	0.0281511
Central Deccan Plateau dry deciduous forests	Tropical & Subtropical Dry Broadleaf Forests	MixedForest	1372	-0.000310326	-0.00359105	-0.226774	0.131285	-0.0278124	0.0251664
Central Deccan Plateau dry deciduous forests	Tropical & Subtropical Dry Broadleaf Forests	Shrubland	1785	-0.00629124	-0.00934038	-0.124114	0.11776	-0.0341497	0.0215103
Central Deccan Plateau dry deciduous forests	Tropical & Subtropical Dry Broadleaf Forests	Grassland	483	-0.00530836	-0.0132688	-0.13915	0.114475	-0.0427782	0.0370298
Central Deccan Plateau dry deciduous forests	Tropical & Subtropical Dry Broadleaf Forests	WetGrassland	139	-0.0111593	-0.00558722	-0.119333	0.0559846	-0.0246246	0.0101382
Central Deccan Plateau dry deciduous forests	Tropical & Subtropical Dry Broadleaf Forests	Urban	659	-0.0354832	-0.0338465	-0.170453	0.0757116	-0.0556155	-0.0135065
Central Deccan Plateau dry deciduous forests	Tropical & Subtropical Dry Broadleaf Forests	Desert	22	-0.0760565	-0.0552715	-0.256615	-0.00327465	-0.099956	-0.0364687
Central Deccan Plateau dry deciduous forests	Tropical & Subtropical Dry Broadleaf Forests	ColdDesert	0	0	0	0	0	0	0
Central Deccan Plateau dry deciduous forests	Tropical & Subtropical Dry Broadleaf Forests	ConiferousForest	0	0	0	0	0	0	0
Central Deccan Plateau dry deciduous forests	Tropical & Subtropical Dry Broadleaf Forests	Tundra	0	0	0	0	0	0	0
Central European mixed forests	Temperate Broadleaf & Mixed Forests	Cropland	191800	0.0336847	0.0321378	-0.586049	0.393889	-0.0106199	0.0766305
Central European mixed forests	Temperate Broadleaf & Mixed Forests	Urban	9521	0.0303749	0.0289409	-0.47239	0.369576	-0.0190078	0.0827296
Central European mixed forests	Temperate Broadleaf & Mixed Forests	MixedForest	53624	0.0194677	0.0195922	-0.759258	0.405111	-0.0351896	0.0767507
Central European mixed forests	Temperate Broadleaf & Mixed Forests	DeciduousForest	24730	0.0952929	0.105193	-0.766858	0.323758	0.0409793	0.154462
Central European mixed forests	Temperate Broadleaf & Mixed Forests	WetGrassland	3359	0.0360731	0.0365766	-0.395301	0.327152	-0.0103353	0.0778701
Central European mixed forests	Temperate Broadleaf & Mixed Forests	ConiferousForest	49536	-0.122881	-0.106041	-1.25167	0.324345	-0.172931	-0.0518506
Central European mixed forests	Temperate Broadleaf & Mixed Forests	Grassland	8277	0.0466926	0.0293599	-0.360336	0.377143	-0.00950886	0.0938326
Central European mixed forests	Temperate Broadleaf & Mixed Forests	Shrubland	14	0.0834625	0.0993451	-0.136223	0.153138	0.0738052	0.112003
Central European mixed forests	Temperate Broadleaf & Mixed Forests	Tundra	3	-0.0261324	-0.0275496	-0.0322924	-0.0185553	-0.0322924	-0.0185553
Central European mixed forests	Temperate Broadleaf & Mixed Forests	ColdDesert	0	0	0	0	0	0	0
Central European mixed forests	Temperate Broadleaf & Mixed Forests	Desert	0	0	0	0	0	0	0
Central Indochina dry forests	Tropical & Subtropical Dry Broadleaf Forests	Cropland	69642	-0.0318224	-0.0445287	-0.336972	0.257255	-0.0886253	0.0381229
Central Indochina dry forests	Tropical & Subtropical Dry Broadleaf Forests	DeciduousForest	22988	0.0852595	0.0795536	-0.257667	0.342435	0.0319421	0.136988
Central Indochina dry forests	Tropical & Subtropical Dry Broadleaf Forests	Urban	1120	-0.0310808	-0.0411827	-0.249698	0.178088	-0.0748199	0.0162097
Central Indochina dry forests	Tropical & Subtropical Dry Broadleaf Forests	MixedForest	2716	0.0160442	0.0169532	-0.305505	0.249897	-0.0349807	0.0648369
Central Indochina dry forests	Tropical & Subtropical Dry Broadleaf Forests	Desert	29	-0.0152236	0.0179702	-0.200774	0.112576	-0.0853066	0.041968
Central Indochina dry forests	Tropical & Subtropical Dry Broadleaf Forests	WetGrassland	70	-0.00252156	0.0179036	-0.161376	0.105844	-0.0606256	0.0559422
Central Indochina dry forests	Tropical & Subtropical Dry Broadleaf Forests	Shrubland	9	-0.0962265	-0.139199	-0.20209	0.0132488	-0.167958	-0.0064926
Central Indochina dry forests	Tropical & Subtropical Dry Broadleaf Forests	ConiferousForest	6	0.107608	0.104405	0.0464786	0.191608	0.0798297	0.118921
Central Indochina dry forests	Tropical & Subtropical Dry Broadleaf Forests	Grassland	41	-0.000676535	0.018514	-0.222827	0.108901	-0.043301	0.0643164
Central Indochina dry forests	Tropical & Subtropical Dry Broadleaf Forests	ColdDesert	0	0	0	0	0	0	0
Central Indochina dry forests	Tropical & Subtropical Dry Broadleaf Forests	Tundra	0	0	0	0	0	0	0
Central Korean deciduous forests	Temperate Broadleaf & Mixed Forests	Cropland	10926	0.133368	0.130896	-0.150617	0.316826	0.0972161	0.172837
Central Korean deciduous forests	Temperate Broadleaf & Mixed Forests	MixedForest	7085	0.161126	0.160244	-0.0680843	0.327401	0.117498	0.207059
Central Korean deciduous forests	Temperate Broadleaf & Mixed Forests	Urban	1913	0.125901	0.121915	-0.0846965	0.294603	0.0849252	0.169558
Central Korean deciduous forests	Temperate Broadleaf & Mixed Forests	ConiferousForest	2937	0.146986	0.143227	-0.0967261	0.327611	0.105537	0.192727
Central Korean deciduous forests	Temperate Broadleaf & Mixed Forests	DeciduousForest	14174	0.197985	0.199613	-0.015077	0.4171	0.156099	0.238953
Central Korean deciduous forests	Temperate Broadleaf & Mixed Forests	Grassland	895	0.134543	0.132462	-0.0722948	0.282837	0.0987118	0.185271
Central Korean deciduous forests	Temperate Broadleaf & Mixed Forests	WetGrassland	16	0.144329	0.151	-0.0564378	0.240172	0.0959117	0.224549
Central Korean deciduous forests	Temperate Broadleaf & Mixed Forests	Desert	8	0.0788614	0.0878341	-0.0201479	0.204786	0.0070013	0.128292
Central Korean deciduous forests	Temperate Broadleaf & Mixed Forests	Shrubland	7	0.178075	0.190223	0.0874702	0.265622	0.0939671	0.265014
Central Korean deciduous forests	Temperate Broadleaf & Mixed Forests	ColdDesert	0	0	0	0	0	0	0
Central Korean deciduous forests	Temperate Broadleaf & Mixed Forests	Tundra	0	0	0	0	0	0	0
Central Mexican matorral	Deserts & Xeric Shrublands	WetGrassland	8	0.0626131	0.0681195	-0.0622517	0.170186	-0.00115683	0.129523
Central Mexican matorral	Deserts & Xeric Shrublands	ConiferousForest	5	0.238411	0.270066	0.124554	0.289839	0.221139	0.286456
Central Mexican matorral	Deserts & Xeric Shrublands	Shrubland	12253	0.157583	0.162964	-0.183387	0.378125	0.112096	0.208431
Central Mexican matorral	Deserts & Xeric Shrublands	MixedForest	716	0.180982	0.179438	0.00168376	0.394416	0.126646	0.229054
Central Mexican matorral	Deserts & Xeric Shrublands	Cropland	4493	0.139135	0.150583	-0.190491	0.382267	0.084368	0.201508
Central Mexican matorral	Deserts & Xeric Shrublands	DeciduousForest	54	0.139913	0.145036	0.0653134	0.20452	0.127344	0.152735
Central Mexican matorral	Deserts & Xeric Shrublands	Urban	923	0.1207	0.111637	-0.15217	0.358149	0.0808446	0.171988
Central Mexican matorral	Deserts & Xeric Shrublands	Grassland	87	0.0950701	0.0849095	-0.0458191	0.278784	0.0555146	0.122317
Central Mexican matorral	Deserts & Xeric Shrublands	Desert	3	0.0832649	0.0766059	-0.0230949	0.196284	-0.0230949	0.196284
Central Mexican matorral	Deserts & Xeric Shrublands	ColdDesert	0	0	0	0	0	0	0
Central Mexican matorral	Deserts & Xeric Shrublands	Tundra	0	0	0	0	0	0	0
Central Pacific Northwest coastal forests	Temperate Conifer Forests	ConiferousForest	30970	0.0105974	0.000512141	-0.337305	0.33675	-0.0845321	0.103016
Central Pacific Northwest coastal forests	Temperate Conifer Forests	MixedForest	2344	0.0857476	0.101471	-0.288537	0.262251	0.0532543	0.138053
Central Pacific Northwest coastal forests	Temperate Conifer Forests	Grassland	57	0.0592638	0.0592732	-0.164339	0.2257	0.0217729	0.0956272
[truncated: 7,235 more rows]

## Sheet: Table_S4
Table S4. Importance of key environmental variables in relation to fungal richness and phylogenetic diversity
[truncated: 37 more rows]

[truncated: 9 more sheets: Table S5, Table S6, Table_S7, Table_S8, Table_S9, Table_S10, Table_S11, Table_S12, Table_S13]
